# Supplementary material for: Illuminating Genetic Diversity and Selection Signatures in Matou Goats through Whole-Genome Sequencing Analysis
Source: Genes (Basel). 2024 Jul 12;15(7):909. doi: 10.3390/genes15070909 (PMC11275394; doi:10.3390/genes15070909)
Supplement: Supplementary file 1 [file genes-15-00909-s001.zip]

Archive with 1 entries (1 files):
- genes-3027132-supplementary.xlsx
