# Supplementary material for: Illuminating Genetic Diversity and Selection Signatures in Matou Goats through Whole-Genome Sequencing Analysis
Source: Genes (Basel). 2024 Jul 12;15(7):909. doi: 10.3390/genes15070909 (PMC11275394; doi:10.3390/genes15070909)
Supplement: Supplementary file 1 [file genes-15-00909-s001.zip › genes-3027132-supplementary.xlsx]

## Sheet: Table S1
Summary of sequencing data
Sample	Breed	Condition	BioProject number	Total reads	Mapped reads	Mapping rate	Mean depth (X)	Sample origin place
matou024	Matou goat	Released	PRJNA1046221	225629862	221486602	0.9816	13.0729X	Hunan,China
matou006	Matou goat	Released	PRJNA1046221	228433342	224274065	0.9818	13.107X	Hunan,China
matou028	Matou goat	Released	PRJNA1046221	225994474	222504838	0.9846	13.1464X	Hunan,China
matou008b	Matou goat	Released	PRJNA1046221	226876094	222689782	0.9815	13.0942X	Hunan,China
matou011	Matou goat	Released	PRJNA1046221	228043830	224467120	0.9843	13.0655X	Hunan,China
matou002	Matou goat	Released	PRJNA1046221	228060640	221251948	0.9701	13.0562X	Hunan,China
matou026	Matou goat	Released	PRJNA1046221	227814148	224082446	0.9836	13.2188X	Hunan,China
matou004	Matou goat	Released	PRJNA1046221	226483131	222314944	0.9816	13.1128X	Hunan,China
matou022	Matou goat	Released	PRJNA1046221	225338665	221473238	0.9828	13.0624X	Hunan,China
matou025	Matou goat	Released	PRJNA1046221	224506801	220818896	0.9836	13.0135X	Hunan,China
matou029	Matou goat	Released	PRJNA1046221	227253960	223483559	0.9834	13.1945X	Hunan,China
matou021	Matou goat	Released	PRJNA1046221	227224518	223059950	0.9817	13.2204X	Hunan,China
matou003	Matou goat	Released	PRJNA1046221	229244816	222377290	0.97	12.9492X	Hunan,China
matou030	Matou goat	Released	PRJNA1046221	227896734	224217757	0.9839	13.2318X	Hunan,China
matou009	Matou goat	Released	PRJNA1046221	227867527	224121383	0.9836	13.2474X	Hunan,China
matou027	Matou goat	Released	PRJNA1046221	205262374	202081668	0.9845	11.9254X	Hunan,China
matou007b	Matou goat	Released	PRJNA1046221	227731631	224089874	0.984	13.0722X	Hunan,China
matou001	Matou goat	Released	PRJNA1046221	228472016	224395762	0.9822	13.0907X	Hunan,China
matou005	Matou goat	Released	PRJNA1046221	227350339	223715537	0.984	13.0307X	Hunan,China
matou023	Matou goat	Released	PRJNA1046221	226544287	222420969	0.9818	13.2004X	Hunan,China

## Sheet: Table S2
List of additional goat samples for analysis of genetic background in Matou goat.
Sample ID	Accession number	Breed	Sample origin place
SRR9613724	SRR9613724	Chengdu Brown Goat	Sichuan，China
SRR9613727	SRR9613727	Chengdu Brown Goat	Sichuan，China
SRR9613728	SRR9613728	Chengdu Brown Goat	Sichuan，China
SRR9613729	SRR9613729	Chengdu Brown Goat	Sichuan，China
SRR9613730	SRR9613730	Chengdu Brown Goat	Sichuan，China
SRR9613739	SRR9613739	Chengdu Brown Goat	Sichuan，China
SRR9613751	SRR9613751	Chengdu Brown Goat	Sichuan，China
SRR9613752	SRR9613752	Chengdu Brown Goat	Sichuan，China
SRR9613754	SRR9613754	Chengdu Brown Goat	Sichuan，China
SRR9613755	SRR9613755	Chengdu Brown Goat	Sichuan，China
SRR9613756	SRR9613756	Chengdu Brown Goat	Sichuan，China
SRR9613757	SRR9613757	Chengdu Brown Goat	Sichuan，China
SRR9613758	SRR9613758	Chengdu Brown Goat	Sichuan，China
SRR9613759	SRR9613759	Chengdu Brown Goat	Sichuan，China
SRR9613760	SRR9613760	Chengdu Brown Goat	Sichuan，China
SRR14755743	SRR14755743	Jintang Black Goat	Sichuan，China
SRR14755744	SRR14755744	Jintang Black Goat	Sichuan，China
SRR14755745	SRR14755745	Jintang Black Goat	Sichuan，China
SRR14755746	SRR14755746	Jintang Black Goat	Sichuan，China
SRR14755747	SRR14755747	Jintang Black Goat	Sichuan，China
SRR14755748	SRR14755748	Jintang Black Goat	Sichuan，China
SRR14755749	SRR14755749	Jintang Black Goat	Sichuan，China
SRR14755750	SRR14755750	Jintang Black Goat	Sichuan，China
SRR14755751	SRR14755751	Jintang Black Goat	Sichuan，China
SRR14755752	SRR14755752	Jintang Black Goat	Sichuan，China
SRR14755753	SRR14755753	Jintang Black Goat	Sichuan，China
SRR14755754	SRR14755754	Jintang Black Goat	Sichuan，China
SRR14755755	SRR14755755	Jintang Black Goat	Sichuan，China
SRR14755756	SRR14755756	Jintang Black Goat	Sichuan，China
SRR14755757	SRR14755757	Jintang Black Goat	Sichuan，China
SRR14755758	SRR14755758	Jintang Black Goat	Sichuan，China
SRR14755759	SRR14755759	Jintang Black Goat	Sichuan，China
SRR14755760	SRR14755760	Jintang Black Goat	Sichuan，China
SRR14755761	SRR14755761	Jintang Black Goat	Sichuan，China
SRR14755762	SRR14755762	Jintang Black Goat	Sichuan，China
SRR14755763	SRR14755763	Jintang Black Goat	Sichuan，China
SRR14755764	SRR14755764	Jintang Black Goat	Sichuan，China
SRR14755765	SRR14755765	Jintang Black Goat	Sichuan，China
SRR14755766	SRR14755766	Jintang Black Goat	Sichuan，China
SRR14755767	SRR14755767	Jintang Black Goat	Sichuan，China
SRR14755768	SRR14755768	Jintang Black Goat	Sichuan，China
SRR14755769	SRR14755769	Jintang Black Goat	Sichuan，China
SRR14755770	SRR14755770	Jintang Black Goat	Sichuan，China
SRR14755771	SRR14755771	Jintang Black Goat	Sichuan，China
SRR14755772	SRR14755772	Jintang Black Goat	Sichuan，China
SRR14755773	SRR14755773	Jintang Black Goat	Sichuan，China
SRR14755774	SRR14755774	Jintang Black Goat	Sichuan，China
SRR14755775	SRR14755775	Jintang Black Goat	Sichuan，China
SRR14755776	SRR14755776	Jintang Black Goat	Sichuan，China
SRR14755777	SRR14755777	Jintang Black Goat	Sichuan，China
SRR14755778	SRR14755778	Jintang Black Goat	Sichuan，China
SRR9613723	SRR9613723	Jintang Black Goat	Sichuan，China
SRR9613725	SRR9613725	Jintang Black Goat	Sichuan，China
SRR9613726	SRR9613726	Jintang Black Goat	Sichuan，China
SRR9613735	SRR9613735	Jintang Black Goat	Sichuan，China
SRR9613736	SRR9613736	Jintang Black Goat	Sichuan，China
SRR9613742	SRR9613742	Jintang Black Goat	Sichuan，China
SRR9613743	SRR9613743	Jintang Black Goat	Sichuan，China
SRR9613744	SRR9613744	Jintang Black Goat	Sichuan，China
SRR9613745	SRR9613745	Jintang Black Goat	Sichuan，China
SRR11744807	SRR11744807	Longlin Goat	Guizhou，China
SRR11744808	SRR11744808	Longlin Goat	Guizhou，China
SRR11744809	SRR11744809	Longlin Goat	Guizhou，China
SRR11744810	SRR11744810	Longlin Goat	Guizhou，China
SRR11744811	SRR11744811	Longlin Goat	Guizhou，China
SRR11744812	SRR11744812	Longlin Goat	Guizhou，China
SRR11744813	SRR11744813	Longlin Goat	Guizhou，China
SRR11744814	SRR11744814	Longlin Goat	Guizhou，China
SRR11744815	SRR11744815	Longlin Goat	Guizhou，China
SRR11744816	SRR11744816	Longlin Goat	Guizhou，China
SRR11744817	SRR11744817	Longlin Goat	Guizhou，China
SRR11744818	SRR11744818	Longlin Goat	Guizhou，China
SRR11744819	SRR11744819	Longlin Goat	Guizhou，China
SRR11744820	SRR11744820	Longlin Goat	Guizhou，China
SRR11744821	SRR11744821	Longlin Goat	Guizhou，China
SRR5803158	SRR5803158	Longlin Goat	Guizhou，China
SRR5803161	SRR5803161	Longlin Goat	Guizhou，China
SRR5803162	SRR5803162	Longlin Goat	Guizhou，China
SRR5803163	SRR5803163	Longlin Goat	Guizhou，China
SRR5803165	SRR5803165	Longlin Goat	Guizhou，China
GZB2575	GZB2575	Guizhou White Goat	Guizhou，China
GZB327	GZB327	Guizhou White Goat	Guizhou，China
GZB4029	GZB4029	Guizhou White Goat	Guizhou，China
GZB45	GZB45	Guizhou White Goat	Guizhou，China
GZB48	GZB48	Guizhou White Goat	Guizhou，China
SRR10083586	SRR10083586	Jining Grey Goat	Shandong，China
SRR10083587	SRR10083587	Jining Grey Goat	Shandong，China
SRR10083588	SRR10083588	Jining Grey Goat	Shandong，China
SRR10083589	SRR10083589	Jining Grey Goat	Shandong，China
SRR10083590	SRR10083590	Jining Grey Goat	Shandong，China
SRR10083591	SRR10083591	Jining Grey Goat	Shandong，China
SRR10083592	SRR10083592	Jining Grey Goat	Shandong，China
SRR10083593	SRR10083593	Jining Grey Goat	Shandong，China
SRR10083594	SRR10083594	Jining Grey Goat	Shandong，China
SRR10083595	SRR10083595	Jining Grey Goat	Shandong，China
SRR10083596	SRR10083596	Jining Grey Goat	Shandong，China
SRR10083597	SRR10083597	Jining Grey Goat	Shandong，China
SRR10083598	SRR10083598	Jining Grey Goat	Shandong，China
SRR10083599	SRR10083599	Jining Grey Goat	Shandong，China
SRR10083601	SRR10083601	Jining Grey Goat	Shandong，China
SRR10083602	SRR10083602	Jining Grey Goat	Shandong，China
SRR10083603	SRR10083603	Jining Grey Goat	Shandong，China
SRR10083604	SRR10083604	Jining Grey Goat	Shandong，China
SRR10083605	SRR10083605	Jining Grey Goat	Shandong，China
SRR10083606	SRR10083606	Jining Grey Goat	Shandong，China
SRR10083607	SRR10083607	Jining Grey Goat	Shandong，China
SRR10083608	SRR10083608	Jining Grey Goat	Shandong，China
SRR10083609	SRR10083609	Jining Grey Goat	Shandong，China
SRR10083610	SRR10083610	Jining Grey Goat	Shandong，China
SRR10083611	SRR10083611	Jining Grey Goat	Shandong，China
SRR10083612	SRR10083612	Jining Grey Goat	Shandong，China
SRR10083613	SRR10083613	Jining Grey Goat	Shandong，China
SRR10083614	SRR10083614	Jining Grey Goat	Shandong，China
SRR10083615	SRR10083615	Jining Grey Goat	Shandong，China
SRR10083616	SRR10083616	Jining Grey Goat	Shandong，China
SRR10083617	SRR10083617	Jining Grey Goat	Shandong，China
SRR10083618	SRR10083618	Jining Grey Goat	Shandong，China
SRR10083619	SRR10083619	Jining Grey Goat	Shandong，China
SRR10083620	SRR10083620	Jining Grey Goat	Shandong，China
SRR9613731	SRR9613731	Tibetan Cashmere Goat	Tibetan，China
SRR9613732	SRR9613732	Tibetan Cashmere Goat	Tibetan，China
SRR9613733	SRR9613733	Tibetan Cashmere Goat	Tibetan，China
SRR9613734	SRR9613734	Tibetan Cashmere Goat	Tibetan，China
SRR9613737	SRR9613737	Tibetan Cashmere Goat	Tibetan，China
SRR9613738	SRR9613738	Tibetan Cashmere Goat	Tibetan，China
SRR9613740	SRR9613740	Tibetan Cashmere Goat	Tibetan，China
SRR9613741	SRR9613741	Tibetan Cashmere Goat	Tibetan，China
SRR9613746	SRR9613746	Tibetan Cashmere Goat	Tibetan，China
SRR9613747	SRR9613747	Tibetan Cashmere Goat	Tibetan，China
SRR9613748	SRR9613748	Tibetan Cashmere Goat	Tibetan，China
SRR9613749	SRR9613749	Tibetan Cashmere Goat	Tibetan，China
SRR9613750	SRR9613750	Tibetan Cashmere Goat	Tibetan，China
SRR9613753	SRR9613753	Tibetan Cashmere Goat	Tibetan，China

## Sheet: Table S3
Distribution of SNPs identified in goat breeds
	Matou goat	Chengdu Brown Goat	Jintang Black Goat	Jining Grey Goat	Guizhou White Goat	Longlin Goat	Tibetan Cashmere Goat
sample number	20	15	15	34	5	20	14
downstream	152909	101163	103570	107471	109050	119088	136759
exonic	141204	92685	93235	110538	97286	110108	126131
exonic;splicing	14	10	12	14	9	12	16
intergenic	12005075	7746307	8887613	9400438	8589203	9351820	10866591
intronic	6854570	4535719	4913367	5236199	4852562	5300229	6187959
ncRNA_exonic	52891	33305	36445	39064	38477	42319	47532
ncRNA_exonic;splicing	3	2	2	1	2	4	6
ncRNA_intronic	349549	224082	252262	272730	252216	277808	316051
ncRNA_splicing	178	129	119	135	123	151	186
splicing	365	295	281	284	238	301	327
upstream	145910	96201	99996	103808	102676	113550	130602
upstream;downstream	4564	3017	2485	2615	3205	3551	4055
UTR3	114635	77684	77466	82853	79939	87387	102699
UTR5	32293	21218	20978	22570	21358	24623	29108
UTR5;UTR3	57	33	40	63	45	40	53
nonsynonymous SNV	57281	36950	26335	39836	38613	45027	50509
stopgain	681	589	392	486	473	601	617
stoploss	92	58	46	50	74	73	80
synonymous SNV	78386	52145	34710	62861	54599	60545	70663
unknown	4778	2953	1867	2938	3536	3874	4278
Total	19995435	13024545	14551221	15484955	14243684	15541111	18074222

## Sheet: Table S4
Cross-validation (CV) errors for ADMIXTURE ancestry models with K ranging from 1 to 7.
K=1	0.24464
K=2	0.24391
K=3	0.24285
K=4	0.24343
K=5	0.24821
K=6	0.25504
K=7	0.26067

## Sheet: Table S5
A summary of genes from CLR in Matou goat.
chr	start	end	clr	gene
16	79140001	79190000	838.308	RNPEP
16	79140001	79190000	838.308	ELF3
16	79140001	79190000	838.308	LOC108637802
16	79160001	79210000	838.308	LOC108637802
16	79180001	79230000	838.308	LOC108637802
16	79200001	79250000	819.4	LOC108637802
16	78980001	79030000	785.896	NAV1
16	79000001	79050000	785.896	NAV1
16	79000001	79050000	785.896	LOC108637801
16	79000001	79050000	785.896	IPO9
16	79020001	79070000	785.896	NAV1
16	79020001	79070000	785.896	LOC108637801
16	79020001	79070000	785.896	IPO9
16	79120001	79170000	774.311	TIMM17A
16	79120001	79170000	774.311	RNPEP
16	79120001	79170000	774.311	ELF3
16	79040001	79090000	741.27	IPO9
16	79040001	79090000	741.27	LMOD1
16	79060001	79110000	741.27	IPO9
16	79060001	79110000	741.27	LMOD1
16	79080001	79130000	741.27	LMOD1
16	79080001	79130000	741.27	TIMM17A
16	78960001	79010000	715.523	NAV1
14	17240001	17290000	711.362	VPS13B
14	17240001	17290000	711.362	TRNAS-GGA
14	17260001	17310000	711.362	VPS13B
14	17260001	17310000	711.362	TRNAS-GGA
14	17280001	17330000	711.362	VPS13B
14	17300001	17350000	706.889	VPS13B
14	17320001	17370000	706.889	VPS13B
16	79220001	79270000	693.303	CSRP1
14	17220001	17270000	684.024	VPS13B
14	17220001	17270000	684.024	TRNAS-GGA
14	17340001	17390000	675.226	VPS13B
16	79100001	79150000	672.725	LMOD1
16	79100001	79150000	672.725	TIMM17A
16	79100001	79150000	672.725	RNPEP
11	14800001	14850000	668.105	BIRC6
11	14820001	14870000	668.105	BIRC6
14	17360001	17410000	667.509	VPS13B
14	17380001	17430000	662.67	VPS13B
11	14760001	14810000	632.361	YIPF4
11	14780001	14830000	632.361	YIPF4
11	14780001	14830000	632.361	BIRC6
14	17180001	17230000	625.46	VPS13B
14	17200001	17250000	625.46	VPS13B
14	17400001	17450000	619.579	VPS13B
14	17160001	17210000	613.521	VPS13B
11	14840001	14890000	600.635	BIRC6
16	78900001	78950000	594.936	PTPN7
16	78900001	78950000	594.936	ARL8A
16	78900001	78950000	594.936	GPR37L1
16	78920001	78970000	594.936	GPR37L1
16	78920001	78970000	594.936	NAV1
16	78940001	78990000	594.936	NAV1
14	17420001	17470000	587.252	VPS13B
11	14860001	14910000	578.986	BIRC6
11	14880001	14930000	549.269	BIRC6
14	17140001	17190000	546.883	VPS13B
11	14900001	14950000	537.114	BIRC6
16	78880001	78930000	535.102	LOC102168445
16	78880001	78930000	535.102	PTPN7
16	78880001	78930000	535.102	ARL8A
16	78880001	78930000	535.102	GPR37L1
8	43980001	44030000	531.613	DOCK8
8	44000001	44050000	531.613	DOCK8
8	44020001	44070000	531.613	DOCK8
14	17440001	17490000	516.848	VPS13B
14	17120001	17170000	499.962	VPS13B
14	17460001	17510000	493.127	VPS13B
11	14920001	14970000	489.644	BIRC6
16	79240001	79290000	475.92	CSRP1
16	79240001	79290000	475.92	PHLDA3
8	44040001	44090000	457.893	DOCK8
11	15000001	15050000	455.708	BIRC6
11	15000001	15050000	455.708	LOC108637104
11	15000001	15050000	455.708	TTC27
11	15020001	15070000	455.708	BIRC6
11	15020001	15070000	455.708	LOC108637104
11	15020001	15070000	455.708	TTC27
11	15040001	15090000	455.708	TTC27
4	7460001	7510000	453.23	LOC102179185
11	14980001	15030000	440.64	BIRC6
11	14960001	15010000	439.861	BIRC6
11	14940001	14990000	436.084	BIRC6
8	43960001	44010000	432.834	DOCK8
14	17480001	17530000	430.772	VPS13B
14	17100001	17150000	425.09	VPS13B
4	7440001	7490000	425.009	LOC102179185
11	15060001	15110000	424.849	TTC27
11	15080001	15130000	423.639	TTC27
14	17500001	17550000	419.384	VPS13B
11	15100001	15150000	418.518	TTC27
16	53780001	53830000	385.557	SERPINC1
16	53780001	53830000	385.557	RC3H1
16	53800001	53850000	385.557	RC3H1
14	17080001	17130000	383.72	VPS13B
14	17520001	17570000	382.59	VPS13B
16	53820001	53870000	382.127	RC3H1
15	80720001	80770000	357.33	MSANTD4
15	80740001	80790000	357.33	MSANTD4
16	53760001	53810000	356.906	ZBTB37
16	53760001	53810000	356.906	SERPINC1
21	44780001	44830000	344.669	PPP2R3C
21	44780001	44830000	344.669	KIAA0391
21	44800001	44850000	344.669	PPP2R3C
21	44800001	44850000	344.669	KIAA0391
16	53740001	53790000	339.849	DARS2
16	53740001	53790000	339.849	LOC102178647
16	53740001	53790000	339.849	ZBTB37
16	53740001	53790000	339.849	SERPINC1
15	80900001	80950000	338.663	KBTBD3
15	80900001	80950000	338.663	AASDHPPT
15	80920001	80970000	338.663	KBTBD3
15	80920001	80970000	338.663	AASDHPPT
15	80940001	80990000	338.663	AASDHPPT
11	15120001	15170000	336.315	TTC27
21	44820001	44870000	334.989	KIAA0391
15	80580001	80630000	327.917	GRIA4
15	80600001	80650000	327.917	GRIA4
15	80620001	80670000	327.917	GRIA4
16	53840001	53890000	326.482	RC3H1
18	57000001	57050000	326.348	NOSIP
18	57000001	57050000	326.348	PRRG2
18	57000001	57050000	326.348	PRR12
18	57000001	57050000	326.348	RRAS
18	57020001	57070000	326.348	PRR12
18	57020001	57070000	326.348	RRAS
18	57020001	57070000	326.348	SCAF1
18	57020001	57070000	326.348	IRF3
18	57040001	57090000	324.074	PRR12
18	57040001	57090000	324.074	RRAS
18	57040001	57090000	324.074	SCAF1
18	57040001	57090000	324.074	IRF3
18	57040001	57090000	324.074	BCL2L12
18	57040001	57090000	324.074	PRMT1
16	43320001	43370000	323.086	RERE
16	43340001	43390000	323.086	RERE
16	43300001	43350000	323.03	RERE
16	43360001	43410000	322.56	RERE
16	43380001	43430000	322.56	RERE
14	17540001	17590000	318.043	VPS13B
15	80700001	80750000	317.553	MSANTD4
16	43200001	43250000	312.405	RERE
16	43220001	43270000	312.405	RERE
16	43240001	43290000	311.947	RERE
21	44840001	44890000	304.17	KIAA0391
18	56980001	57030000	303.9	RCN3
18	56980001	57030000	303.9	NOSIP
18	56980001	57030000	303.9	PRRG2
18	56980001	57030000	303.9	PRR12
16	43180001	43230000	303.721	RERE
11	15140001	15190000	303.041	TTC27
16	43420001	43470000	297.285	RERE
16	43420001	43470000	297.285	TRNAE-CUC
16	43440001	43490000	297.285	RERE
16	43440001	43490000	297.285	TRNAE-CUC
16	43460001	43510000	294.016	RERE
15	32220001	32270000	293.975	STIM1
15	32240001	32290000	293.975	STIM1
14	17060001	17110000	293.683	VPS13B
16	43280001	43330000	291.277	RERE
21	44760001	44810000	289.866	FAM177A1
21	44760001	44810000	289.866	PPP2R3C
21	44760001	44810000	289.866	KIAA0391
8	44060001	44110000	288.791	DOCK8
1	580001	630000	287.246	IFNAR1
1	600001	650000	287.246	IFNAR1
1	620001	670000	287.246	IFNAR1
8	220001	270000	282.995	MFSD14B
8	240001	290000	282.995	MFSD14B
8	200001	250000	281.686	MFSD14B
5	10220001	10270000	280.799	LIN7A
5	10240001	10290000	280.799	LIN7A
5	10240001	10290000	280.799	TRNAC-ACA
18	57060001	57110000	271.022	SCAF1
18	57060001	57110000	271.022	IRF3
18	57060001	57110000	271.022	BCL2L12
18	57060001	57110000	271.022	PRMT1
18	57060001	57110000	271.022	ADM5
18	57060001	57110000	271.022	CPT1C
15	32260001	32310000	269.45	STIM1
15	32280001	32330000	269.45	STIM1
15	32280001	32330000	269.45	RRM1
5	10260001	10310000	268.405	LIN7A
5	10260001	10310000	268.405	TRNAC-ACA
16	43400001	43450000	266.732	RERE
23	48660001	48710000	266.111	KHDRBS2
8	44080001	44130000	264.898	DOCK8
8	44080001	44130000	264.898	LOC102185181
8	44100001	44150000	264.898	LOC102185181
8	43720001	43770000	261.774	KANK1
8	43740001	43790000	261.774	KANK1
8	43760001	43810000	261.774	KANK1
21	44740001	44790000	259.992	SRP54
21	44740001	44790000	259.992	FAM177A1
21	44740001	44790000	259.992	PPP2R3C
16	78860001	78910000	256.389	LGR6
16	78860001	78910000	256.389	LOC102168445
16	78860001	78910000	256.389	PTPN7
11	15160001	15210000	252.997	TTC27
15	32300001	32350000	251.495	STIM1
15	32300001	32350000	251.495	RRM1
21	44720001	44770000	251.042	SRP54
21	44720001	44770000	251.042	FAM177A1
5	55620001	55670000	250.837	LRP1
5	55620001	55670000	250.837	TRNAG-CCC
5	55620001	55670000	250.837	LOC102180828
5	55620001	55670000	250.837	STAT6
5	55620001	55670000	250.837	NAB2
5	55640001	55690000	250.837	TRNAG-CCC
5	55640001	55690000	250.837	LOC102180828
5	55640001	55690000	250.837	STAT6
5	55640001	55690000	250.837	NAB2
5	55640001	55690000	250.837	NEMP1
15	32200001	32250000	250.697	STIM1
16	43260001	43310000	249.37	RERE
1	560001	610000	247.271	IFNGR2
16	43480001	43530000	244.913	RERE
16	53660001	53710000	242.908	KLHL20
16	53660001	53710000	242.908	CENPL
16	53680001	53730000	242.908	KLHL20
16	53680001	53730000	242.908	CENPL
16	53680001	53730000	242.908	DARS2
16	53700001	53750000	242.908	CENPL
16	53700001	53750000	242.908	DARS2
5	10200001	10250000	242.342	LIN7A
15	6320001	6370000	241.936	F2
15	6320001	6370000	241.936	ZNF408
15	6320001	6370000	241.936	ARHGAP1
15	6320001	6370000	241.936	ATG13
15	6340001	6390000	241.936	ARHGAP1
15	6340001	6390000	241.936	ATG13
20	3180001	3230000	239.786	RANBP17
20	3180001	3230000	239.786	LOC106503304
20	3180001	3230000	239.786	TLX3
20	3200001	3250000	239.786	RANBP17
20	3200001	3250000	239.786	LOC106503304
20	3200001	3250000	239.786	TLX3
19	47240001	47290000	235.094	TANC2
19	47260001	47310000	235.094	TANC2
19	47280001	47330000	235.094	TANC2
18	56960001	57010000	234.357	RPS11
18	56960001	57010000	234.357	MIR150
18	56960001	57010000	234.357	FCGRT
18	56960001	57010000	234.357	RCN3
18	56960001	57010000	234.357	NOSIP
18	56960001	57010000	234.357	PRRG2
8	43700001	43750000	233.114	KANK1
3	61140001	61190000	227.125	PRKACB
16	43160001	43210000	226.895	RERE
2	136120001	136170000	225.594	OCA2
2	136140001	136190000	225.594	OCA2
23	48640001	48690000	225.021	KHDRBS2
8	43940001	43990000	224.668	DOCK8
23	48600001	48650000	221.553	KHDRBS2
23	48620001	48670000	221.553	KHDRBS2
15	80640001	80690000	218.483	GRIA4
9	27960001	28010000	217.462	AK9
9	27960001	28010000	217.462	ZBTB24
9	27960001	28010000	217.462	MICAL1
9	27980001	28030000	217.462	AK9
9	27980001	28030000	217.462	ZBTB24
9	27980001	28030000	217.462	MICAL1
9	27980001	28030000	217.462	SMPD2
9	27980001	28030000	217.462	PPIL6
15	80880001	80930000	216.994	KBTBD3
16	53640001	53690000	216.15	KLHL20
16	53860001	53910000	215.002	RC3H1
5	80440001	80490000	214.177	PTHLH
5	110380001	110430000	212.742	TNRC6B
5	110400001	110450000	212.742	TNRC6B
15	80560001	80610000	211.385	GRIA4
16	53620001	53670000	211.195	KLHL20
12	33680001	33730000	210.746	MYCBP2
12	33700001	33750000	210.746	MYCBP2
12	33720001	33770000	210.746	MYCBP2
5	110420001	110470000	208.003	TNRC6B
12	14580001	14630000	206.829	LOC102173859
15	6300001	6350000	204.986	CKAP5
15	6300001	6350000	204.986	F2
15	6300001	6350000	204.986	ZNF408
15	6300001	6350000	204.986	ARHGAP1
14	17040001	17090000	204.369	VPS13B
14	17040001	17090000	204.369	LOC108637516
1	85000001	85050000	201.65	LOC106502138
1	85000001	85050000	201.65	SOX2
1	85020001	85070000	201.65	LOC106502138
8	43300001	43350000	201.533	DMRT2
20	3160001	3210000	200.555	RANBP17
20	3160001	3210000	200.555	LOC106503304
1	120880001	120930000	199.282	LOC106502391
1	120900001	120950000	199.282	LOC106502391
2	136100001	136150000	197.526	OCA2
14	16080001	16130000	196.491	ERICH5
14	16080001	16130000	196.491	RIDA
14	16080001	16130000	196.491	POP1
14	16100001	16150000	196.491	RIDA
14	16100001	16150000	196.491	POP1
14	16120001	16170000	196.491	POP1
17	56700001	56750000	196.267	FREM3
17	56720001	56770000	196.267	FREM3
11	15180001	15230000	195.872	TTC27
20	3220001	3270000	193.998	TLX3
20	3220001	3270000	193.998	NPM1
17	56740001	56790000	192.418	FREM3
8	43920001	43970000	191.964	DOCK8
19	47220001	47270000	191.79	TANC2
11	14720001	14770000	191.391	YIPF4
11	14740001	14790000	191.391	YIPF4
6	70700001	70750000	189.875	KIT
6	70720001	70770000	189.875	KIT
6	70740001	70790000	189.875	KIT
16	79260001	79310000	189.827	CSRP1
16	79260001	79310000	189.827	PHLDA3
16	79260001	79310000	189.827	TNNI1
18	57080001	57130000	186.316	BCL2L12
18	57080001	57130000	186.316	PRMT1
18	57080001	57130000	186.316	ADM5
18	57080001	57130000	186.316	CPT1C
18	57080001	57130000	186.316	TSKS
3	61080001	61130000	185.799	TTLL7
5	118580001	118630000	185.69	MAPK12
5	118580001	118630000	185.69	MAPK11
5	118580001	118630000	185.69	LOC108633277
5	118580001	118630000	185.69	LOC108636083
5	118580001	118630000	185.69	LOC108636084
5	118580001	118630000	185.69	LOC108636082
5	118580001	118630000	185.69	PPP6R2
5	118600001	118650000	185.69	LOC108633277
5	118600001	118650000	185.69	LOC108636083
5	118600001	118650000	185.69	LOC108636084
5	118600001	118650000	185.69	LOC108636082
5	118600001	118650000	185.69	PPP6R2
5	118620001	118670000	185.69	PPP6R2
15	80860001	80910000	185.201	KBTBD3
12	33620001	33670000	184.409	MYCBP2
12	33640001	33690000	184.409	MYCBP2
6	70760001	70810000	183.31	KIT
1	120860001	120910000	182.384	LOC106502391
1	540001	590000	181.46	IFNGR2
6	36920001	36970000	181.353	PPM1K
9	27940001	27990000	181.226	AK9
9	27940001	27990000	181.226	ZBTB24
25	37120001	37170000	180.88	C25H7orf43
25	37120001	37170000	180.88	LAMTOR4
25	37120001	37170000	180.88	LOC108633863
25	37140001	37190000	180.88	LOC108633863
25	37140001	37190000	180.88	LOC102184304
5	110440001	110490000	180.445	TNRC6B
6	36860001	36910000	177.154	HERC6
6	70680001	70730000	176.111	KIT
26	20820001	20870000	175.778	SMC3
26	20840001	20890000	175.778	SMC3
26	20860001	20910000	175.778	SMC3
16	53720001	53770000	175.659	CENPL
16	53720001	53770000	175.659	DARS2
16	53720001	53770000	175.659	LOC102178647
16	53720001	53770000	175.659	ZBTB37
15	80960001	81010000	175.204	AASDHPPT
15	80960001	81010000	175.204	ANKRD49
8	43780001	43830000	173.495	KANK1
16	53600001	53650000	171.039	ANKRD45
16	53600001	53650000	171.039	KLHL20
15	32140001	32190000	170.618	STIM1
15	32160001	32210000	170.618	STIM1
8	43680001	43730000	167.523	KANK1
5	118640001	118690000	166.32	PPP6R2
20	3300001	3350000	166.141	FGF18
20	3320001	3370000	166.141	FGF18
5	110300001	110350000	165.63	FAM83F
5	110300001	110350000	165.63	TNRC6B
5	110320001	110370000	165.63	TNRC6B
5	110340001	110390000	165.63	TNRC6B
16	40920001	40970000	164.703	MTOR
16	40920001	40970000	164.703	ANGPTL7
16	40940001	40990000	164.703	MTOR
16	40940001	40990000	164.703	ANGPTL7
16	40960001	41010000	164.703	MTOR
26	20800001	20850000	164.534	SMC3
16	54460001	54510000	164.322	RABGAP1L
16	54480001	54530000	164.322	RABGAP1L
16	53880001	53930000	164.182	RC3H1
1	139400001	139450000	164.056	IGSF5
1	139420001	139470000	164.056	IGSF5
21	44860001	44910000	162.657	KIAA0391
8	44120001	44170000	161.976	LOC102185181
1	120920001	120970000	160.764	LOC106502391
7	89720001	89770000	160.315	LOC106502316
7	89720001	89770000	160.315	LOC102180305
7	89740001	89790000	160.315	LOC102180305
7	89740001	89790000	160.315	TLE6
7	89760001	89810000	160.129	LOC102180305
7	89760001	89810000	160.129	TLE6
7	89760001	89810000	160.129	TLE2
7	89780001	89830000	160.129	TLE6
7	89780001	89830000	160.129	TLE2
7	89780001	89830000	160.129	AES
7	89800001	89850000	160.129	TLE2
7	89800001	89850000	160.129	AES
12	14600001	14650000	159.877	LOC102173859
2	136040001	136090000	159.25	OCA2
2	136060001	136110000	159.25	OCA2
2	136080001	136130000	159.25	OCA2
3	61060001	61110000	158.278	TTLL7
9	56820001	56870000	158.029	ARG1
9	56820001	56870000	158.029	MED23
9	56840001	56890000	158.029	MED23
9	56860001	56910000	158.029	MED23
9	56860001	56910000	158.029	ENPP3
2	135260001	135310000	157.036	TUBGCP5
2	135280001	135330000	157.036	TUBGCP5
6	25840001	25890000	156.704	LOC102177153
6	25860001	25910000	156.704	LOC102177153
15	80820001	80870000	156.332	KBTBD3
15	80420001	80470000	156.324	GRIA4
15	80440001	80490000	156.324	GRIA4
8	43320001	43370000	156.094	DMRT2
5	80420001	80470000	156.088	PTHLH
7	89700001	89750000	155.8	LOC102181027
7	89700001	89750000	155.8	LOC106502316
7	89700001	89750000	155.8	LOC102180305
9	28000001	28050000	155.109	ZBTB24
9	28000001	28050000	155.109	MICAL1
9	28000001	28050000	155.109	SMPD2
9	28000001	28050000	155.109	PPIL6
15	39640001	39690000	154.628	SBF2
15	39660001	39710000	154.628	SBF2
15	39680001	39730000	154.628	SBF2
2	135300001	135350000	153.896	TUBGCP5
16	40980001	41030000	153.89	MTOR
16	40980001	41030000	153.89	EXOSC10
5	10180001	10230000	153.294	LIN7A
5	118660001	118710000	152.227	PPP6R2
5	118660001	118710000	152.227	DENND6B
9	62200001	62250000	151.446	IFNGR1
9	62220001	62270000	151.446	IFNGR1
15	39620001	39670000	149.731	SBF2
24	43820001	43870000	149.531	FAM210A
24	43820001	43870000	149.531	RNMT
24	43820001	43870000	149.531	MC5R
24	43840001	43890000	149.531	RNMT
24	43840001	43890000	149.531	MC5R
24	43860001	43910000	149.531	MC5R
24	43860001	43910000	149.531	MC2R
6	30780001	30830000	148.694	HPGDS
20	3100001	3150000	147.635	RANBP17
20	3120001	3170000	147.635	RANBP17
20	3140001	3190000	147.635	RANBP17
1	120840001	120890000	147.531	LOC106502391
4	19640001	19690000	145.974	CHRM2
4	19660001	19710000	145.974	CHRM2
2	136160001	136210000	144.271	OCA2
2	136180001	136230000	144.271	OCA2
29	46240001	46290000	143.379	AP2A2
29	46240001	46290000	143.379	MUC6
29	46260001	46310000	143.379	MUC6
29	46260001	46310000	143.379	LOC108633253
3	50160001	50210000	143.01	LRRIQ3
3	50180001	50230000	143.01	LRRIQ3
3	50200001	50250000	143.01	LRRIQ3
6	70780001	70830000	142.027	KIT
14	16060001	16110000	140.9	ERICH5
14	16060001	16110000	140.9	RIDA
14	16060001	16110000	140.9	POP1
18	49040001	49090000	140.733	CATSPERG
18	49040001	49090000	140.733	PSMD8
18	49060001	49110000	140.733	CATSPERG
18	49060001	49110000	140.733	PSMD8
18	49060001	49110000	140.733	GGN
18	49060001	49110000	140.733	SPRED3
18	49060001	49110000	140.733	FAM98C
18	49080001	49130000	140.733	PSMD8
18	49080001	49130000	140.733	GGN
18	49080001	49130000	140.733	SPRED3
18	49080001	49130000	140.733	FAM98C
18	49080001	49130000	140.733	RASGRP4
22	42760001	42810000	139.856	FAM107A
22	42760001	42810000	139.856	ACOX2
22	42760001	42810000	139.856	KCTD6
22	42780001	42830000	139.856	ACOX2
22	42780001	42830000	139.856	KCTD6
5	110460001	110510000	139.628	TNRC6B
7	140001	190000	138.626	CAMK4
7	160001	210000	138.626	CAMK4
7	180001	230000	138.365	CAMK4
26	31840001	31890000	138.274	HPSE2
26	31860001	31910000	138.274	HPSE2
23	48040001	48090000	137.69	KHDRBS2
23	48060001	48110000	137.69	KHDRBS2
11	55140001	55190000	137.57	CTNNA2
11	55160001	55210000	137.57	CTNNA2
11	55180001	55230000	137.57	CTNNA2
16	41000001	41050000	137.567	MTOR
16	41000001	41050000	137.567	EXOSC10
4	23540001	23590000	136.436	CHCHD3
4	23560001	23610000	136.436	CHCHD3
4	23580001	23630000	136.436	CHCHD3
16	78660001	78710000	136.198	PPP1R12B
16	78680001	78730000	136.198	PPP1R12B
18	45380001	45430000	136.179	LOC102188164
16	40880001	40930000	136.098	UBIAD1
16	40880001	40930000	136.098	MTOR
16	40900001	40950000	136.098	MTOR
16	40900001	40950000	136.098	ANGPTL7
16	43140001	43190000	135.574	RERE
3	87100001	87150000	134.387	AHCYL1
3	87120001	87170000	134.387	AHCYL1
19	51500001	51550000	134.241	RNF213
19	51520001	51570000	134.241	RNF213
16	79280001	79330000	133.097	PHLDA3
16	79280001	79330000	133.097	TNNI1
16	79280001	79330000	133.097	LAD1
14	81060001	81110000	132.461	PLEC
14	81060001	81110000	132.461	PARP10
14	81080001	81130000	132.461	PLEC
14	81080001	81130000	132.461	PARP10
14	81080001	81130000	132.461	GRINA
8	44140001	44190000	132.432	LOC102185181
8	44140001	44190000	132.432	LOC102186014
8	44160001	44210000	132.432	LOC102185181
8	44160001	44210000	132.432	LOC102186014
16	54440001	54490000	132.151	RABGAP1L
3	105560001	105610000	131.991	PMF1
3	105560001	105610000	131.991	PAQR6
3	105560001	105610000	131.991	BGLAP
3	105560001	105610000	131.991	SMG5
3	105560001	105610000	131.991	TMEM79
3	105580001	105630000	131.991	SMG5
3	105580001	105630000	131.991	TMEM79
3	105580001	105630000	131.991	GLMP
3	105580001	105630000	131.991	CCT3
3	105600001	105650000	131.991	SMG5
3	105600001	105650000	131.991	TMEM79
3	105600001	105650000	131.991	GLMP
3	105600001	105650000	131.991	CCT3
3	105600001	105650000	131.991	TSACC
20	71520001	71570000	131.76	SLC9A3
20	71520001	71570000	131.76	EXOC3
20	71540001	71590000	131.76	SLC9A3
20	71540001	71590000	131.76	EXOC3
20	71560001	71610000	131.76	SLC9A3
20	71560001	71610000	131.76	EXOC3
20	71560001	71610000	131.76	AHRR
3	87140001	87190000	131.5	AHCYL1
3	87140001	87190000	131.5	STRIP1
16	40860001	40910000	131.26	UBIAD1
16	40860001	40910000	131.26	MTOR
16	54500001	54550000	131.159	RABGAP1L
18	67160001	67210000	130.459	SLC27A5
18	67160001	67210000	130.459	ZBTB45
18	67160001	67210000	130.459	TRIM28
18	67160001	67210000	130.459	CHMP2A
18	67160001	67210000	130.459	UBE2M
18	67160001	67210000	130.459	LOC102173964
18	67160001	67210000	130.459	MZF1
18	67180001	67230000	130.459	TRIM28
18	67180001	67230000	130.459	CHMP2A
18	67180001	67230000	130.459	UBE2M
18	67180001	67230000	130.459	LOC102173964
18	67180001	67230000	130.459	MZF1
16	43500001	43550000	130.413	RERE
15	35120001	35170000	129.684	LOC102191257
15	35140001	35190000	129.684	LOC102191257
15	35140001	35190000	129.684	LOC102190977
15	35140001	35190000	129.684	LOC102182987
15	35160001	35210000	129.684	LOC102191257
15	35160001	35210000	129.684	LOC102190977
15	35160001	35210000	129.684	LOC102182987
15	35160001	35210000	129.684	LOC108637634
4	7420001	7470000	129.603	LOC102178162
3	87080001	87130000	129.591	CSF1
3	87080001	87130000	129.591	AHCYL1
26	20880001	20930000	129.424	SMC3
26	20880001	20930000	129.424	DUSP5
23	48560001	48610000	128.985	KHDRBS2
23	48580001	48630000	128.985	KHDRBS2
23	48080001	48130000	128.53	KHDRBS2
20	71580001	71630000	128.177	EXOC3
20	71580001	71630000	128.177	AHRR
19	47200001	47250000	127.796	TANC2
28	40560001	40610000	126.573	DISC1
28	40580001	40630000	126.573	DISC1
28	40600001	40650000	126.573	DISC1
19	51480001	51530000	125.387	RNF213
20	71500001	71550000	124.822	SLC9A3
24	43880001	43930000	124.754	MC2R
24	43900001	43950000	124.754	MC2R
5	92620001	92670000	124.56	STRAP
8	44260001	44310000	123.945	PGM5
8	44280001	44330000	123.945	PGM5
8	44300001	44350000	123.945	PGM5
11	15200001	15250000	123.68	TTC27
12	33600001	33650000	123.31	MYCBP2
2	75680001	75730000	123.142	THSD7B
2	75700001	75750000	123.142	THSD7B
2	75720001	75770000	123.142	THSD7B
19	47160001	47210000	123.036	TANC2
19	47180001	47230000	123.036	TANC2
17	66800001	66850000	122.993	KIAA0922
17	66800001	66850000	122.993	TRNAC-GCA
17	66820001	66870000	122.993	KIAA0922
17	66820001	66870000	122.993	TLR2
17	66840001	66890000	122.993	TLR2
17	66840001	66890000	122.993	RNF175
15	81080001	81130000	121.975	MRE11A
15	81100001	81150000	121.975	MRE11A
15	81100001	81150000	121.975	GPR83
15	81120001	81170000	121.975	GPR83
9	56880001	56930000	120.557	ENPP3
22	42800001	42850000	119.401	ACOX2
22	42800001	42850000	119.401	KCTD6
7	98840001	98890000	119.385	ZNF317
7	98840001	98890000	119.385	LOC102179376
7	98840001	98890000	119.385	LOC102175203
7	98860001	98910000	119.385	LOC102175203
7	98860001	98910000	119.385	LOC102179936
7	98880001	98930000	119.385	LOC102179936
4	7560001	7610000	118.999	LOC102179465
4	7580001	7630000	118.999	LOC102186105
4	7600001	7650000	118.999	LOC102186105
6	81300001	81350000	118.541	LOC108636229
8	43520001	43570000	118.427	DMRT1
3	87060001	87110000	116.874	CSF1
19	47300001	47350000	115.048	TANC2
15	80660001	80710000	114.599	GRIA4
7	67220001	67270000	113.987	FGF22
7	67220001	67270000	113.987	POLRMT
7	67220001	67270000	113.987	HCN2
7	67220001	67270000	113.987	BSG
7	67240001	67290000	113.987	POLRMT
7	67240001	67290000	113.987	HCN2
7	67240001	67290000	113.987	BSG
7	67260001	67310000	113.987	HCN2
7	67260001	67310000	113.987	BSG
7	67260001	67310000	113.987	GZMM
7	67260001	67310000	113.987	CDC34
1	84960001	85010000	113.823	LOC106502138
1	84960001	85010000	113.823	SOX2
1	84980001	85030000	113.823	LOC106502138
1	84980001	85030000	113.823	SOX2
2	135220001	135270000	113.596	IMP4
2	135220001	135270000	113.596	CCDC115
2	135220001	135270000	113.596	TRNAE-UUC
2	135220001	135270000	113.596	TUBGCP5
2	135240001	135290000	113.596	TUBGCP5
13	57780001	57830000	112.729	PMEPA1
13	57800001	57850000	112.729	PMEPA1
11	6700001	6750000	111.815	IL1R1
11	6720001	6770000	111.815	IL1R1
11	6740001	6790000	111.815	IL1R1
22	11020001	11070000	111.032	ITGA9
22	11040001	11090000	111.032	ITGA9
22	11060001	11110000	111.032	ITGA9
14	40180001	40230000	110.154	PKIA
14	40200001	40250000	110.154	PKIA
19	23300001	23350000	108.172	PAFAH1B1
19	23320001	23370000	108.172	PAFAH1B1
19	23340001	23390000	108.172	PAFAH1B1
19	23340001	23390000	108.172	CLUH
2	2460001	2510000	107.871	UBR4
2	2480001	2530000	107.871	UBR4
27	9180001	9230000	107.743	GOLGA7
14	17020001	17070000	107.546	VPS13B
14	17020001	17070000	107.546	LOC108637516
7	98780001	98830000	105.792	LOC102180586
7	98780001	98830000	105.792	ZNF317
7	98800001	98850000	105.792	ZNF317
7	98820001	98870000	105.792	ZNF317
7	98820001	98870000	105.792	LOC102179376
7	98820001	98870000	105.792	LOC102175203
24	12780001	12830000	105.629	SYT4
1	52720001	52770000	105.359	IFT57
1	52740001	52790000	105.359	IFT57
1	52760001	52810000	105.359	IFT57
26	6120001	6170000	104.725	ADAM12
26	6140001	6190000	104.725	ADAM12
18	13460001	13510000	104.703	LOC108637959
2	124660001	124710000	104.461	ZNF804A
2	124680001	124730000	104.461	ZNF804A
11	6760001	6810000	104.157	IL1R1
15	80980001	81030000	103.862	ANKRD49
15	80980001	81030000	103.862	LOC108637642
9	12480001	12530000	103.185	TRMT11
9	12500001	12550000	103.185	TRMT11
5	109260001	109310000	103.116	GTPBP1
5	109260001	109310000	103.116	SUN2
5	109280001	109330000	103.116	SUN2
5	109280001	109330000	103.116	DNAL4
6	25820001	25870000	102.991	LOC108636211
6	25820001	25870000	102.991	LOC102177153
21	16840001	16890000	102.932	AGBL1
21	16860001	16910000	102.932	AGBL1
21	16880001	16930000	102.932	AGBL1
12	46900001	46950000	102.328	PCDH9
12	46920001	46970000	102.328	PCDH9
3	69480001	69530000	102.212	RPAP2
3	69500001	69550000	102.212	RPAP2
3	69520001	69570000	102.212	RPAP2
7	66620001	66670000	101.404	APC2
7	66620001	66670000	101.404	LOC108636368
7	66620001	66670000	101.404	RPS15
7	66620001	66670000	101.404	DAZAP1
7	66620001	66670000	101.404	GAMT
7	66640001	66690000	101.404	DAZAP1
7	66640001	66690000	101.404	GAMT
7	66640001	66690000	101.404	NDUFS7
7	66640001	66690000	101.404	TRNAN-GUU
7	66640001	66690000	101.404	TRNAF-GAA
7	66640001	66690000	101.404	LOC102191038
4	56640001	56690000	101.105	BBS9
4	56660001	56710000	101.105	BBS9
10	10740001	10790000	100.567	TSHR
10	10760001	10810000	100.567	TSHR
10	10780001	10830000	100.567	TSHR
10	44240001	44290000	100.557	DMXL2
10	44260001	44310000	100.557	DMXL2
10	44280001	44330000	100.557	DMXL2
16	11180001	11230000	100.391	RGS13
16	11200001	11250000	100.391	RGS13
3	53760001	53810000	100.124	PIGK
3	53780001	53830000	100.124	AK5
13	57760001	57810000	99.9297	PMEPA1
9	1820001	1870000	99.7856	COL12A1
9	1840001	1890000	99.7856	COL12A1
21	44700001	44750000	99.4806	LOC102180894
21	44700001	44750000	99.4806	SRP54
13	57820001	57870000	99.0474	PMEPA1
13	57820001	57870000	99.0474	ZBP1
16	79340001	79390000	98.7615	TNNT2
18	67140001	67190000	98.4525	LOC102172294
18	67140001	67190000	98.4525	ZNF446
18	67140001	67190000	98.4525	SLC27A5
18	67140001	67190000	98.4525	ZBTB45
2	136020001	136070000	98.424	OCA2
7	240001	290000	98.3014	CAMK4
7	260001	310000	98.3014	CAMK4
29	49520001	49570000	98.2754	OSBPL5
29	49540001	49590000	98.2754	OSBPL5
29	49540001	49590000	98.2754	LOC106503960
29	49560001	49610000	98.2754	LOC106503960
29	49560001	49610000	98.2754	CARS
11	72040001	72090000	98.0895	GTF3C2
11	72040001	72090000	98.0895	MPV17
11	72040001	72090000	98.0895	UCN
11	72040001	72090000	98.0895	TRIM54
11	72040001	72090000	98.0895	DNAJC5G
11	72060001	72110000	98.0895	TRIM54
11	72060001	72110000	98.0895	DNAJC5G
11	72060001	72110000	98.0895	SLC30A3
11	72080001	72130000	98.0895	TRIM54
11	72080001	72130000	98.0895	DNAJC5G
11	72080001	72130000	98.0895	SLC30A3
11	72080001	72130000	98.0895	CAD
1	640001	690000	97.6856	IFNAR1
16	4060001	4110000	97.6649	FCMR
16	4060001	4110000	97.6649	PIGR
16	4060001	4110000	97.6649	FCAMR
16	4080001	4130000	97.6649	PIGR
16	4080001	4130000	97.6649	FCAMR
6	69020001	69070000	97.4033	RASL11B
6	69020001	69070000	97.4033	SCFD2
6	69040001	69090000	97.4033	RASL11B
6	69040001	69090000	97.4033	SCFD2
6	69060001	69110000	97.4033	RASL11B
6	69060001	69110000	97.4033	SCFD2
16	59780001	59830000	96.9582	CEP350
16	59800001	59850000	96.9582	CEP350
14	81040001	81090000	96.9075	PLEC
11	14700001	14750000	96.6754	NLRC4
11	14700001	14750000	96.6754	YIPF4
23	48020001	48070000	95.7548	KHDRBS2
13	31520001	31570000	95.3519	TMEM236
13	31540001	31590000	95.3519	TMEM236
13	31560001	31610000	95.3519	TMEM236
13	31560001	31610000	95.3519	MRC1
28	35420001	35470000	95.0642	RYR2
28	35440001	35490000	95.0642	RYR2
28	35460001	35510000	95.0642	RYR2
14	16040001	16090000	94.8312	MATN2
14	16040001	16090000	94.8312	RPL30
14	16040001	16090000	94.8312	ERICH5
18	67100001	67150000	94.759	ZNF584
18	67100001	67150000	94.759	ZNF132
18	67100001	67150000	94.759	LOC106503175
18	67100001	67150000	94.759	LOC102172294
18	67100001	67150000	94.759	ZNF446
18	67120001	67170000	94.759	ZNF132
18	67120001	67170000	94.759	LOC106503175
18	67120001	67170000	94.759	LOC102172294
18	67120001	67170000	94.759	ZNF446
18	67120001	67170000	94.759	SLC27A5
18	67120001	67170000	94.759	ZBTB45
18	53380001	53430000	94.4792	CEACAM20
7	26580001	26630000	94.4121	EDIL3
7	26600001	26650000	94.4121	EDIL3
7	26620001	26670000	94.4121	EDIL3
18	3780001	3830000	93.8973	LOC102173875
18	3780001	3830000	93.8973	LOC102174148
18	3780001	3830000	93.8973	LOC102176156
18	3780001	3830000	93.8973	BCAR1
18	3800001	3850000	93.8973	LOC102174148
18	3800001	3850000	93.8973	LOC102176156
18	3800001	3850000	93.8973	BCAR1
12	84860001	84910000	93.6954	TDRD3
12	84880001	84930000	93.6954	TDRD3
16	4040001	4090000	93.3232	IL24
16	4040001	4090000	93.3232	FCMR
16	4040001	4090000	93.3232	PIGR
2	2440001	2490000	93.1634	UBR4
6	69440001	69490000	93.0191	SCFD2
6	69440001	69490000	93.0191	FIP1L1
6	69460001	69510000	93.0191	SCFD2
6	69460001	69510000	93.0191	FIP1L1
6	69480001	69530000	93.0191	FIP1L1
14	81020001	81070000	92.9316	PLEC
5	110220001	110270000	92.3942	GRAP2
5	110240001	110290000	92.3942	GRAP2
5	110240001	110290000	92.3942	FAM83F
5	112620001	112670000	92.3769	ARFGAP3
5	112620001	112670000	92.3769	PACSIN2
5	112640001	112690000	92.3769	ARFGAP3
5	112640001	112690000	92.3769	PACSIN2
5	112660001	112710000	92.3769	PACSIN2
15	80520001	80570000	92.1097	GRIA4
15	80540001	80590000	92.1097	GRIA4
8	93680001	93730000	91.9359	SMC2
8	93700001	93750000	91.9359	SMC2
28	19800001	19850000	91.8072	TSPAN15
28	19820001	19870000	91.8072	TSPAN15
5	111960001	112010000	91.7416	WBP2NL
5	111960001	112010000	91.7416	NAGA
5	111960001	112010000	91.7416	FAM109B
5	111960001	112010000	91.7416	SMDT1
5	111960001	112010000	91.7416	NDUFA6
5	111980001	112030000	91.7416	NAGA
5	111980001	112030000	91.7416	FAM109B
5	111980001	112030000	91.7416	SMDT1
5	111980001	112030000	91.7416	NDUFA6
5	112000001	112050000	91.7416	FAM109B
5	112000001	112050000	91.7416	SMDT1
5	112000001	112050000	91.7416	NDUFA6
5	112000001	112050000	91.7416	LOC102169285
5	112000001	112050000	91.7416	LOC102177333
18	13440001	13490000	91.6702	LOC108637959
16	59820001	59870000	91.2002	CEP350
16	59840001	59890000	91.2002	CEP350
15	5920001	5970000	90.8602	ARFGAP2
15	5920001	5970000	90.8602	C15H11orf49
15	5940001	5990000	90.8602	C15H11orf49
15	5960001	6010000	90.8602	C15H11orf49
2	62360001	62410000	90.7258	TRNAQ-UUG
2	62380001	62430000	90.7258	TRNAQ-UUG
2	124640001	124690000	90.6295	ZNF804A
18	67080001	67130000	90.6188	LOC102172005
18	67080001	67130000	90.6188	RPS5
18	67080001	67130000	90.6188	RNF225
18	67080001	67130000	90.6188	ZNF584
18	67080001	67130000	90.6188	ZNF132
18	67080001	67130000	90.6188	LOC106503175
26	43240001	43290000	90.4324	PRKG1
26	43260001	43310000	90.4324	PRKG1
26	43280001	43330000	90.4324	PRKG1
4	23520001	23570000	90.3999	CHCHD3
13	9960001	10010000	90.0753	KIF16B
13	9980001	10030000	90.0753	KIF16B
3	56660001	56710000	89.6109	TRNAW-CCA
3	56680001	56730000	89.6109	TRNAW-CCA
3	56700001	56750000	89.6109	TRNAW-CCA
9	280001	330000	89.4947	SLC17A5
9	300001	350000	89.4947	SLC17A5
9	320001	370000	89.4947	SLC17A5
13	21780001	21830000	89.4779	NEBL
13	21780001	21830000	89.4779	C13H10orf113
13	21800001	21850000	89.4779	NEBL
13	21800001	21850000	89.4779	C13H10orf113
18	53360001	53410000	89.1687	ZNF180
18	53360001	53410000	89.1687	CEACAM20
11	78600001	78650000	88.9155	WDR35
11	78600001	78650000	88.9155	TTC32
11	78620001	78670000	88.9155	WDR35
11	78620001	78670000	88.9155	TTC32
3	69540001	69590000	88.8442	RPAP2
4	5240001	5290000	88.7153	KMT2C
4	5240001	5290000	88.7153	GALNT11
4	5260001	5310000	88.7153	KMT2C
4	5260001	5310000	88.7153	GALNT11
4	5280001	5330000	88.7153	GALNT11
4	56680001	56730000	88.6354	BBS9
8	43900001	43950000	88.303	DOCK8
9	62180001	62230000	88.1984	IL22RA2
9	62180001	62230000	88.1984	IFNGR1
4	48580001	48630000	87.9645	NPY
19	44440001	44490000	87.7514	ACBD4
19	44440001	44490000	87.7514	HEXIM1
19	44440001	44490000	87.7514	HEXIM2
19	44460001	44510000	87.7514	HEXIM2
19	44460001	44510000	87.7514	FMNL1
15	29340001	29390000	87.602	P4HA3
15	29360001	29410000	87.602	P4HA3
15	29360001	29410000	87.602	PPME1
15	29380001	29430000	87.602	P4HA3
15	29380001	29430000	87.602	PPME1
8	43660001	43710000	87.4611	KANK1
13	10000001	10050000	87.3202	KIF16B
9	340001	390000	87.2908	CD109
9	360001	410000	87.2908	CD109
7	280001	330000	86.9869	CAMK4
12	84900001	84950000	86.9771	TDRD3
6	69380001	69430000	86.9404	SCFD2
6	69400001	69450000	86.9404	SCFD2
6	104560001	104610000	86.8939	MSX1
6	104580001	104630000	86.8939	MSX1
6	104580001	104630000	86.8939	TRNAC-GCA
6	104600001	104650000	86.8939	TRNAC-GCA
9	380001	430000	86.7812	CD109
9	400001	450000	86.7812	CD109
12	53340001	53390000	86.6773	ATP8A2
12	53340001	53390000	86.6773	SHISA2
12	53360001	53410000	86.6773	SHISA2
4	13660001	13710000	86.2899	LOC102186557
4	13660001	13710000	86.2899	LOC108635907
4	13660001	13710000	86.2899	LOC102186275
4	13680001	13730000	86.2899	LOC108635907
4	13680001	13730000	86.2899	LOC102186275
4	13680001	13730000	86.2899	LOC102185981
27	38760001	38810000	86.1461	AGPAT5
27	38780001	38830000	86.1461	AGPAT5
27	38800001	38850000	86.1461	AGPAT5
19	38460001	38510000	85.9577	NPEPPS
19	38480001	38530000	85.9577	NPEPPS
16	79320001	79370000	85.9279	LAD1
16	79320001	79370000	85.9279	TNNT2
14	4820001	4870000	85.7523	LOC102175315
14	4840001	4890000	85.7523	LOC102175315
26	33540001	33590000	85.4771	PIK3AP1
7	66560001	66610000	85.2666	ADAMTSL5
7	66560001	66610000	85.2666	REEP6
7	66560001	66610000	85.2666	PCSK4
7	66560001	66610000	85.2666	C7H19orf25
7	66560001	66610000	85.2666	APC2
7	66580001	66630000	85.2666	REEP6
7	66580001	66630000	85.2666	PCSK4
7	66580001	66630000	85.2666	C7H19orf25
7	66580001	66630000	85.2666	APC2
7	66580001	66630000	85.2666	LOC108636368
7	66600001	66650000	85.2666	C7H19orf25
7	66600001	66650000	85.2666	APC2
7	66600001	66650000	85.2666	LOC108636368
7	66600001	66650000	85.2666	RPS15
7	66600001	66650000	85.2666	DAZAP1
2	129640001	129690000	85.2623	LOC106502645
2	129680001	129730000	85.2623	SLC40A1
1	134640001	134690000	85.1881	RYK
1	134660001	134710000	85.1881	RYK
16	41020001	41070000	85.0942	EXOSC10
16	41020001	41070000	85.0942	SRM
1	145740001	145790000	85.0844	COL6A2
1	145760001	145810000	85.0844	COL6A2
1	145760001	145810000	85.0844	FTCD
1	145780001	145830000	85.0844	COL6A2
1	145780001	145830000	85.0844	FTCD
1	145780001	145830000	85.0844	SPATC1L
20	71600001	71650000	85.0456	AHRR
13	61920001	61970000	85.0349	BPIFA2
18	7180001	7230000	84.938	WWOX
18	7200001	7250000	84.938	WWOX
2	44480001	44530000	84.7978	NBEAL1
2	44500001	44550000	84.7978	NBEAL1
2	44520001	44570000	84.7978	NBEAL1
20	3280001	3330000	84.7327	FGF18
7	26500001	26550000	84.5457	EDIL3
7	26520001	26570000	84.5457	EDIL3
7	26540001	26590000	84.5457	EDIL3
2	79960001	80010000	84.0346	LRP1B
2	79980001	80030000	84.0346	LRP1B
14	40160001	40210000	83.9783	ZC2HC1A
13	19580001	19630000	83.8157	CCDC7
13	19600001	19650000	83.8157	CCDC7
13	19600001	19650000	83.8157	ARL5B
1	134680001	134730000	83.7967	RYK
22	3800001	3850000	83.7764	RBMS3
22	3820001	3870000	83.7764	RBMS3
26	44340001	44390000	83.0899	PRKG1
26	44360001	44410000	83.0899	PRKG1
3	53800001	53850000	82.997	AK5
28	17580001	17630000	82.8247	PSAP
28	17600001	17650000	82.8247	PSAP
23	600001	650000	82.6587	FOXQ1
22	10940001	10990000	82.5087	ITGA9
22	10960001	11010000	82.5087	ITGA9
22	10980001	11030000	82.5087	ITGA9
17	18160001	18210000	82.1387	CLIP1
17	18180001	18230000	82.1387	CLIP1
26	6160001	6210000	82.0949	ADAM12
17	16020001	16070000	81.6314	ATXN2
17	16020001	16070000	81.6314	SH2B3
17	16040001	16090000	81.6314	ATXN2
17	16040001	16090000	81.6314	SH2B3
17	16060001	16110000	81.6314	SH2B3
16	70420001	70470000	81.4828	NEK2
16	70440001	70490000	81.4828	NEK2
16	70440001	70490000	81.4828	LOC106502987
7	89820001	89870000	81.2574	AES
7	89820001	89870000	81.2574	GNA11
6	34600001	34650000	81.2507	CCSER1
6	34620001	34670000	81.2507	CCSER1
5	47300001	47350000	81.1502	HMGA2
17	15940001	15990000	81.0528	ATXN2
17	15960001	16010000	81.0528	ATXN2
10	35920001	35970000	81.0511	SAMD4A
10	35940001	35990000	81.0511	SAMD4A
10	35940001	35990000	81.0511	TRNAS-GGA
10	35960001	36010000	81.0511	SAMD4A
10	35960001	36010000	81.0511	TRNAS-GGA
2	117980001	118030000	80.5742	TTN
2	118000001	118050000	80.5742	TTN
28	19780001	19830000	80.5673	TSPAN15
21	43540001	43590000	80.508	NPAS3
21	43560001	43610000	80.508	NPAS3
21	43580001	43630000	80.508	NPAS3
13	16900001	16950000	80.2051	LOC102175218
13	16920001	16970000	80.2051	LOC102175218
13	16920001	16970000	80.2051	LOC102175492
13	16940001	16990000	80.2051	LOC102175218
13	16940001	16990000	80.2051	LOC102175492
12	33580001	33630000	80.1823	MYCBP2
1	134300001	134350000	80.1205	KY
1	134300001	134350000	80.1205	CEP63
1	134320001	134370000	80.1205	CEP63
1	134340001	134390000	80.1205	CEP63
5	111220001	111270000	79.8974	EP300
5	111240001	111290000	79.8974	EP300
5	111260001	111310000	79.8974	EP300
5	111260001	111310000	79.8974	L3MBTL2
11	55540001	55590000	79.8139	CTNNA2
11	55560001	55610000	79.8139	CTNNA2
15	39540001	39590000	79.7766	SBF2
15	39560001	39610000	79.7766	SBF2
12	46880001	46930000	79.6509	PCDH9
3	53740001	53790000	79.6473	PIGK
14	50860001	50910000	79.6032	CSPP1
14	50880001	50930000	79.6032	CSPP1
14	50880001	50930000	79.6032	COPS5
6	34640001	34690000	79.5584	CCSER1
25	18420001	18470000	79.4846	ERI2
25	18420001	18470000	79.4846	LOC102184112
25	18440001	18490000	79.4846	LOC102184112
5	35060001	35110000	79.3554	NELL2
5	35080001	35130000	79.3554	NELL2
1	108980001	109030000	79.3399	SHOX2
6	56340001	56390000	79.3131	DTHD1
6	56360001	56410000	79.3131	DTHD1
5	29980001	30030000	79.2645	SPATS2
5	30000001	30050000	79.2645	SPATS2
5	30020001	30070000	79.2645	SPATS2
10	44300001	44350000	79.2516	DMXL2
21	50720001	50770000	79.1471	LRFN5
21	50740001	50790000	79.1471	LRFN5
21	50760001	50810000	79.1471	LRFN5
3	25480001	25530000	79.0694	CDKN2C
29	26740001	26790000	79.019	LOC102175834
29	26780001	26830000	79.019	LOC102175927
4	21120001	21170000	78.7852	CNOT4
4	21140001	21190000	78.7852	CNOT4
18	67200001	67250000	78.6284	CHMP2A
18	67200001	67250000	78.6284	UBE2M
18	67200001	67250000	78.6284	LOC102173964
18	67200001	67250000	78.6284	MZF1
3	50220001	50270000	78.5841	LRRIQ3
3	104780001	104830000	78.3912	PKLR
3	104780001	104830000	78.3912	FDPS
3	104780001	104830000	78.3912	RUSC1-AS1
3	104780001	104830000	78.3912	RUSC1
3	104780001	104830000	78.3912	ASH1L
3	104800001	104850000	78.3912	FDPS
3	104800001	104850000	78.3912	RUSC1-AS1
3	104800001	104850000	78.3912	RUSC1
3	104800001	104850000	78.3912	ASH1L
13	53320001	53370000	78.2741	ZBTB46
13	53320001	53370000	78.2741	SLC2A4RG
13	53320001	53370000	78.2741	LIME1
13	53320001	53370000	78.2741	ZGPAT
13	53320001	53370000	78.2741	ARFRP1
13	53340001	53390000	78.2741	ZBTB46
13	53340001	53390000	78.2741	SLC2A4RG
13	53340001	53390000	78.2741	LIME1
13	53340001	53390000	78.2741	ZGPAT
13	53340001	53390000	78.2741	ARFRP1
13	53340001	53390000	78.2741	TRNAS-GGA
13	53340001	53390000	78.2741	TNFRSF6B
13	53340001	53390000	78.2741	RTEL1
24	43800001	43850000	78.0837	LDLRAD4
24	43800001	43850000	78.0837	FAM210A
24	43800001	43850000	78.0837	RNMT
12	68140001	68190000	78.0579	CYSLTR2
9	76720001	76770000	78.0531	SYNE1
9	76740001	76790000	78.0531	SYNE1
9	76760001	76810000	78.0531	SYNE1
11	74260001	74310000	77.9571	NCOA1
11	74280001	74330000	77.9571	NCOA1
13	21760001	21810000	77.9541	NEBL
17	41960001	42010000	77.9312	SCLT1
17	41980001	42030000	77.9312	SCLT1
17	42000001	42050000	77.9312	SCLT1
5	92600001	92650000	77.8239	STRAP
17	15980001	16030000	77.8144	ATXN2
17	16000001	16050000	77.8144	ATXN2
15	39700001	39750000	77.6846	SBF2
2	34260001	34310000	77.4709	LOC102181821
2	34280001	34330000	77.4709	LOC102181821
2	34300001	34350000	77.4709	LOC102181821
28	19720001	19770000	77.4485	C28H10orf35
28	19720001	19770000	77.4485	NEUROG3
28	19740001	19790000	77.4485	NEUROG3
28	19760001	19810000	77.4485	TSPAN15
2	80000001	80050000	77.2182	LRP1B
13	21820001	21870000	77.0114	NEBL
13	21820001	21870000	77.0114	C13H10orf113
28	16960001	17010000	76.8347	MICU1
28	16980001	17030000	76.8347	MICU1
11	95060001	95110000	76.6354	NR5A1
11	95060001	95110000	76.6354	NR6A1
11	95080001	95130000	76.6354	NR6A1
29	44080001	44130000	76.5644	SCYL1
15	39920001	39970000	76.4184	SBF2
15	39940001	39990000	76.4184	SBF2
15	39960001	40010000	76.4184	SBF2
15	39960001	40010000	76.4184	ADM
26	33560001	33610000	76.3037	PIK3AP1
14	16140001	16190000	76.2753	NIPAL2
16	43520001	43570000	76.2716	RERE
6	41180001	41230000	76.1168	KCNIP4
6	41200001	41250000	76.1168	KCNIP4
6	41220001	41270000	76.1168	KCNIP4
18	5700001	5750000	75.8149	LOC108637953
18	5700001	5750000	75.8149	ADAMTS18
18	5720001	5770000	75.8149	LOC108637953
18	5720001	5770000	75.8149	ADAMTS18
9	260001	310000	75.6851	SLC17A5
5	63760001	63810000	75.6158	SLC5A8
12	53640001	53690000	75.3692	LOC108637299
12	53660001	53710000	75.3692	LOC108637299
12	53680001	53730000	75.3692	WASF3
19	41740001	41790000	75.3593	TTC25
19	41740001	41790000	75.3593	CNP
19	41740001	41790000	75.3593	DNAJC7
19	41760001	41810000	75.3593	TTC25
19	41760001	41810000	75.3593	CNP
19	41760001	41810000	75.3593	DNAJC7
19	41780001	41830000	75.3593	DNAJC7
19	41780001	41830000	75.3593	NKIRAS2
19	41780001	41830000	75.3593	ZNF385C
11	98500001	98550000	75.3577	URM1
11	98500001	98550000	75.3577	MIR219
11	98500001	98550000	75.3577	CERCAM
11	98520001	98570000	75.3577	CERCAM
11	98520001	98570000	75.3577	ODF2
24	43780001	43830000	75.255	LDLRAD4
24	43780001	43830000	75.255	FAM210A
24	43780001	43830000	75.255	RNMT
13	36540001	36590000	75.0874	LOC102178183
2	113740001	113790000	74.708	OLA1
2	113760001	113810000	74.708	OLA1
2	113780001	113830000	74.708	OLA1
5	87620001	87670000	74.5998	SLCO1C1
5	87640001	87690000	74.5998	SLCO1C1
19	44420001	44470000	74.4163	PLCD3
19	44420001	44470000	74.4163	ACBD4
19	44420001	44470000	74.4163	HEXIM1
19	44420001	44470000	74.4163	HEXIM2
26	4580001	4630000	74.2959	PTPRE
26	4600001	4650000	74.2959	PTPRE
17	15920001	15970000	74.022	BRAP
17	15920001	15970000	74.022	ATXN2
12	53700001	53750000	73.8547	WASF3
18	3820001	3870000	73.8309	BCAR1
18	3820001	3870000	73.8309	BCNT
2	34240001	34290000	73.4218	LOC102181821
17	56680001	56730000	73.2964	FREM3
4	14040001	14090000	73.0487	LOC102182475
4	14060001	14110000	73.0487	LOC102182197
4	14080001	14130000	73.0487	LOC102182197
4	14080001	14130000	73.0487	LOC102181752
26	30900001	30950000	73.0412	ABCC2
26	30900001	30950000	73.0412	CUTC
26	30920001	30970000	73.0412	CUTC
26	30920001	30970000	73.0412	LOC102179346
26	30940001	30990000	73.0412	CUTC
26	30940001	30990000	73.0412	LOC102179346
26	30940001	30990000	73.0412	ENTPD7
16	22100001	22150000	72.829	BPNT1
16	22100001	22150000	72.829	IARS2
16	22100001	22150000	72.829	MIR215
16	22100001	22150000	72.829	MIR194
16	22120001	22170000	72.829	IARS2
16	22120001	22170000	72.829	MIR215
16	22120001	22170000	72.829	MIR194
16	22120001	22170000	72.829	RAB3GAP2
12	2120001	2170000	72.6384	MYO16
12	2140001	2190000	72.6384	MYO16
12	2160001	2210000	72.6384	MYO16
2	101860001	101910000	72.5337	GCG
2	101860001	101910000	72.5337	FAP
2	101880001	101930000	72.5337	FAP
2	101900001	101950000	72.5337	FAP
11	58820001	58870000	72.5206	LRRTM4
11	58840001	58890000	72.5206	LRRTM4
2	136000001	136050000	72.4744	OCA2
17	52460001	52510000	72.3603	ELF2
17	52480001	52530000	72.3603	ELF2
4	23600001	23650000	72.0427	CHCHD3
22	42920001	42970000	71.964	PXK
22	42920001	42970000	71.964	RPP14
22	42920001	42970000	71.964	ABHD6
22	42940001	42990000	71.964	PXK
22	42940001	42990000	71.964	RPP14
22	42940001	42990000	71.964	ABHD6
19	51540001	51590000	71.8455	RNF213
18	47080001	47130000	71.8166	TRNAC-ACA
4	76120001	76170000	71.695	FBXL13
4	76120001	76170000	71.695	FAM185A
4	76140001	76190000	71.695	FBXL13
4	76140001	76190000	71.695	FAM185A
18	7160001	7210000	71.3651	WWOX
15	80460001	80510000	70.901	GRIA4
15	80480001	80530000	70.901	GRIA4
15	58900001	58950000	70.7327	NCAM1
19	38520001	38570000	70.6897	NPEPPS
19	38540001	38590000	70.6897	NPEPPS
16	79300001	79350000	70.6275	TNNI1
16	79300001	79350000	70.6275	LAD1
16	79300001	79350000	70.6275	TNNT2
4	76100001	76150000	70.26	FBXL13
8	43800001	43850000	70.1588	KANK1
18	26020001	26070000	70.1321	CES5A
18	59240001	59290000	70.0673	LOC102178761
18	59260001	59310000	70.0673	LOC102178761
11	55580001	55630000	69.9911	CTNNA2
10	10800001	10850000	69.6158	TSHR
6	69420001	69470000	69.5412	SCFD2
9	61280001	61330000	69.3012	PDE7B
9	61300001	61350000	69.3012	PDE7B
9	61300001	61350000	69.3012	MTFR2
2	2540001	2590000	69.2329	UBR4
2	2560001	2610000	69.2329	UBR4
2	2560001	2610000	69.2329	LOC108637120
2	2560001	2610000	69.2329	EMC1
11	95100001	95150000	68.8981	NR6A1
1	52780001	52830000	68.8315	IFT57
1	52800001	52850000	68.8315	IFT57
1	52800001	52850000	68.8315	HHLA2
15	80400001	80450000	68.7089	GRIA4
19	23360001	23410000	68.5723	PAFAH1B1
19	23360001	23410000	68.5723	CLUH
19	23360001	23410000	68.5723	LOC106503194
25	22640001	22690000	68.3125	LCMT1
25	22660001	22710000	68.3125	LCMT1
25	22680001	22730000	68.3125	LCMT1
25	22680001	22730000	68.3125	AQP8
16	50000001	50050000	68.3076	PLEKHN1
16	50000001	50050000	68.3076	KLHL17
16	50000001	50050000	68.3076	NOC2L
16	50000001	50050000	68.3076	SAMD11
16	50020001	50070000	68.3076	NOC2L
16	50020001	50070000	68.3076	SAMD11
16	50020001	50070000	68.3076	LOC108637784
16	50040001	50090000	68.3076	SAMD11
16	50040001	50090000	68.3076	LOC108637784
10	44320001	44370000	68.0257	DMXL2
12	67780001	67830000	67.327	FNDC3A
12	67800001	67850000	67.327	FNDC3A
1	32620001	32670000	67.3131	CADM2
1	32640001	32690000	67.3131	CADM2
1	32660001	32710000	67.3131	CADM2
2	135720001	135770000	67.2066	LOC102186637
2	135740001	135790000	67.2066	LOC102186637
2	135760001	135810000	67.2066	LOC102186637
9	56900001	56950000	67.0554	ENPP3
9	56920001	56970000	67.0554	ENPP3
5	109300001	109350000	66.7852	DNAL4
5	109300001	109350000	66.7852	NPTXR
10	45240001	45290000	66.775	MYO5A
10	45260001	45310000	66.775	MYO5A
25	140001	190000	66.6285	LOC108633873
25	140001	190000	66.6285	LOC108633874
25	140001	190000	66.6285	HBM
25	140001	190000	66.6285	LOC102168680
25	140001	190000	66.6285	LOC102168959
25	140001	190000	66.6285	LOC102186172
25	140001	190000	66.6285	LUC7L
25	160001	210000	66.6285	HBM
25	160001	210000	66.6285	LOC102168680
25	160001	210000	66.6285	LOC102168959
25	160001	210000	66.6285	LOC102186172
25	160001	210000	66.6285	LUC7L
8	55440001	55490000	66.4904	TLE4
8	55460001	55510000	66.4904	TLE4
8	55480001	55530000	66.4904	TLE4
27	18820001	18870000	66.451	GTF2E2
27	18820001	18870000	66.451	SMIM18
27	18840001	18890000	66.451	GTF2E2
27	18840001	18890000	66.451	SMIM18
27	18860001	18910000	66.451	GTF2E2
26	44320001	44370000	66.3773	PRKG1
11	43240001	43290000	66.2852	REL
11	43240001	43290000	66.2852	PUS10
11	43260001	43310000	66.2852	REL
11	43260001	43310000	66.2852	PUS10
15	81140001	81190000	66.0526	GPR83
22	50140001	50190000	66.0188	IFRD2
22	50140001	50190000	66.0188	LSMEM2
22	50140001	50190000	66.0188	SEMA3B
22	50140001	50190000	66.0188	GNAI2
22	50160001	50210000	66.0188	SEMA3B
22	50160001	50210000	66.0188	GNAI2
22	50160001	50210000	66.0188	TRNAE-UUC
11	42860001	42910000	65.801	BCL11A
11	42880001	42930000	65.801	BCL11A
6	21560001	21610000	65.7412	TRNAG-ACC
25	180001	230000	65.697	LUC7L
25	180001	230000	65.697	FAM234A
25	200001	250000	65.697	LUC7L
25	200001	250000	65.697	FAM234A
25	200001	250000	65.697	RGS11
25	200001	250000	65.697	ARHGDIG
25	200001	250000	65.697	PDIA2
25	200001	250000	65.697	AXIN1
22	50180001	50230000	65.6799	GNAI2
22	50180001	50230000	65.6799	TRNAE-UUC
22	50180001	50230000	65.6799	SLC38A3
13	31580001	31630000	65.5242	MRC1
18	49100001	49150000	65.5154	SPRED3
18	49100001	49150000	65.5154	FAM98C
18	49100001	49150000	65.5154	RASGRP4
18	49100001	49150000	65.5154	RYR1
18	49120001	49170000	65.5154	RASGRP4
18	49120001	49170000	65.5154	RYR1
17	52500001	52550000	65.4596	ELF2
15	62000001	62050000	65.4449	RDX
15	62020001	62070000	65.4449	RDX
15	62040001	62090000	65.4449	RDX
5	111180001	111230000	65.4025	EP300
6	105300001	105350000	65.3824	SLC2A9
6	105320001	105370000	65.3824	SLC2A9
19	26800001	26850000	65.3408	SLC2A4
19	26800001	26850000	65.3408	YBX2
19	26800001	26850000	65.3408	EIF5A
19	26800001	26850000	65.3408	GPS2
19	26800001	26850000	65.3408	NEURL4
19	26800001	26850000	65.3408	LOC102184370
19	26800001	26850000	65.3408	ACAP1
19	26820001	26870000	65.3408	EIF5A
19	26820001	26870000	65.3408	GPS2
19	26820001	26870000	65.3408	NEURL4
19	26820001	26870000	65.3408	LOC102184370
19	26820001	26870000	65.3408	ACAP1
19	26820001	26870000	65.3408	KCTD11
19	26820001	26870000	65.3408	TMEM95
8	43880001	43930000	65.2809	DOCK8
23	8740001	8790000	64.8605	JARID2
23	8760001	8810000	64.8605	JARID2
16	48840001	48890000	64.8237	PANK4
16	48840001	48890000	64.8237	PLCH2
16	48860001	48910000	64.8237	PLCH2
3	104580001	104630000	64.8062	DCST1
3	104580001	104630000	64.8062	ADAM15
3	104580001	104630000	64.8062	EFNA4
3	104580001	104630000	64.8062	EFNA3
3	104600001	104650000	64.8062	EFNA4
3	104600001	104650000	64.8062	EFNA3
3	104600001	104650000	64.8062	LOC108635599
5	110260001	110310000	64.6258	FAM83F
17	66860001	66910000	64.5988	TLR2
17	66860001	66910000	64.5988	RNF175
22	11520001	11570000	64.5818	OXSR1
22	11540001	11590000	64.5818	OXSR1
11	58800001	58850000	64.5795	LRRTM4
3	42060001	42110000	64.4313	SGIP1
3	42080001	42130000	64.4313	SGIP1
24	52880001	52930000	64.1144	LOC108633778

## Sheet: Table S6
A summary of genes from θπ in Matou goat.
chr	start	end	pi	gene
3	87200001	87250000	7.60837	LOC102187445
3	87200001	87250000	7.60837	ALX3
5	110300001	110350000	7.61007	TNRC6B
5	110300001	110350000	7.61007	FAM83F
8	82880001	82930000	7.61121	ZNF367
8	82880001	82930000	7.61121	SLC35D2
11	96040001	96090000	7.61121	PBX3
11	96040001	96090000	7.61121	LOC108637123
9	200001	250000	7.61245	SLC17A5
18	37180001	37230000	7.6125	ZFP90
16	52340001	52390000	7.61261	PRDM2
13	53820001	53870000	7.61281	COL9A3
13	53820001	53870000	7.61281	TCFL5
13	53820001	53870000	7.61281	DIDO1
5	55380001	55430000	7.61287	LOC108636012
5	55380001	55430000	7.61287	R3HDM2
17	17720001	17770000	7.61287	TRNAG-GCC
17	17720001	17770000	7.61287	HPD
17	17720001	17770000	7.61287	SETD1B
17	17720001	17770000	7.61287	RHOF
7	66860001	66910000	7.61297	ARHGAP45
7	66860001	66910000	7.61297	POLR2E
7	66860001	66910000	7.61297	GPX4
7	66860001	66910000	7.61297	SBNO2
13	53140001	53190000	7.61307	PRPF6
13	53140001	53190000	7.61307	SOX18
12	51320001	51370000	7.61307	FGF9
10	82400001	82450000	7.61307	MYO9A
11	77460001	77510000	7.61313	TDRD15
12	60480001	60530000	7.61334	NBEA
5	70200001	70250000	7.61381	SYN3
20	18020001	18070000	7.61386	LOC108638406
20	18020001	18070000	7.61386	ZSWIM6
19	26980001	27030000	7.61437	TNFSF12
19	26980001	27030000	7.61437	POLR2A
20	37180001	37230000	7.61474	NIPBL
6	37060001	37110000	7.61505	ABCG2
8	75820001	75870000	7.61516	LOC108636573
8	75820001	75870000	7.61516	CCL27
8	75820001	75870000	7.61516	IL11RA
8	75820001	75870000	7.61516	GALT
8	75820001	75870000	7.61516	SIGMAR1
8	75820001	75870000	7.61516	ARID3C
23	39440001	39490000	7.61531	SCUBE3
23	39440001	39490000	7.61531	LOC106503482
23	39440001	39490000	7.61531	ZNF76
23	39440001	39490000	7.61531	DEF6
2	45880001	45930000	7.61578	STRADB
2	45880001	45930000	7.61578	ALS2CR11
19	27000001	27050000	7.61578	EIF4A1
19	27000001	27050000	7.61578	SENP3
19	27000001	27050000	7.61578	TNFSF13
19	27000001	27050000	7.61578	TNFSF12
17	15880001	15930000	7.61599	BRAP
17	15880001	15930000	7.61599	LOC102182159
11	63500001	63550000	7.61615	LOC102180861
11	63500001	63550000	7.61615	SPRED2
29	48340001	48390000	7.61625	ANO1
7	44620001	44670000	7.6163	GALNT10
7	44620001	44670000	7.6163	SAP30L
7	44620001	44670000	7.6163	HAND1
2	136360001	136410000	7.61677	LGSN
5	59200001	59250000	7.61687	CDK17
5	59200001	59250000	7.61687	ELK3
21	44900001	44950000	7.61708	KIAA0391
7	66820001	66870000	7.61713	SBNO2
7	66820001	66870000	7.61713	STK11
12	50420001	50470000	7.61724	PSPC1
18	36980001	37030000	7.6177	LOC108637977
18	36980001	37030000	7.6177	LOC108637978
18	36980001	37030000	7.6177	LOC102169124
18	36980001	37030000	7.6177	SMPD3
18	36980001	37030000	7.6177	PRMT7
16	41520001	41570000	7.61776	PEX14
10	48500001	48550000	7.61791	PRTG
10	51820001	51870000	7.6187	RNF111
21	69040001	69090000	7.61964	LOC102168903
21	69040001	69090000	7.61964	LOC102185461
21	69040001	69090000	7.61964	LOC102191415
17	8920001	8970000	7.61969	TMEM116
13	57340001	57390000	7.61969	LOC102191534
13	57340001	57390000	7.61969	RAB22A
16	49720001	49770000	7.62	B3GALT6
16	49720001	49770000	7.62	FAM132A
16	49720001	49770000	7.62	UBE2J2
16	49720001	49770000	7.62	SCNN1D
16	49720001	49770000	7.62	ACAP3
23	40020001	40070000	7.62021	C23H6orf106
14	81320001	81370000	7.62026	SLC52A2
14	81320001	81370000	7.62026	FBXL6
14	81320001	81370000	7.62026	TMEM249
14	81320001	81370000	7.62026	SCRT1
14	81320001	81370000	7.62026	DGAT1
14	81320001	81370000	7.62026	HSF1
7	57980001	58030000	7.62042	LOC102191519
15	80900001	80950000	7.62084	AASDHPPT
15	80900001	80950000	7.62084	KBTBD3
5	108360001	108410000	7.62099	SH3BP1
5	108360001	108410000	7.62099	GGA1
5	108360001	108410000	7.62099	LOC102176678
5	108360001	108410000	7.62099	LGALS2
18	36840001	36890000	7.62099	PLA2G15
18	36840001	36890000	7.62099	ESRP2
18	36840001	36890000	7.62099	NFATC3
26	28900001	28950000	7.621	C26H10orf76
26	28900001	28950000	7.621	HPS6
23	48600001	48650000	7.62105	KHDRBS2
7	15280001	15330000	7.62126	ELL2
19	17360001	17410000	7.62126	PSMD11
19	17360001	17410000	7.62126	CDK5R1
19	17360001	17410000	7.62126	MYO1D
29	45040001	45090000	7.62136	LOC102180196
29	45040001	45090000	7.62136	RBM4
29	45040001	45090000	7.62136	LOC102179921
3	22860001	22910000	7.62147	SPATA6
7	89800001	89850000	7.62151	AES
7	89800001	89850000	7.62151	TLE2
8	59100001	59150000	7.62152	STOML2
8	59100001	59150000	7.62152	PIGO
8	59100001	59150000	7.62152	FANCG
8	59100001	59150000	7.62152	VCP
8	59100001	59150000	7.62152	C8H9orf131
7	57460001	57510000	7.62168	PCDH12
7	57460001	57510000	7.62168	RNF14
15	4340001	4390000	7.62187	LOC102190601
15	4340001	4390000	7.62187	LOC108637625
15	4340001	4390000	7.62187	LOC108637624
15	4340001	4390000	7.62187	LOC102171084
16	52700001	52750000	7.62262	LOC108637744
16	52700001	52750000	7.62262	LOC108637743
16	52700001	52750000	7.62262	LOC108637742
16	52700001	52750000	7.62262	LOC108637741
16	52700001	52750000	7.62262	LOC102173024
1	117240001	117290000	7.62278	TSC22D2
7	60660001	60710000	7.62304	KDM3B
7	60660001	60710000	7.62304	REEP2
7	60660001	60710000	7.62304	EGR1
9	47480001	47530000	7.62362	BACH2
7	58800001	58850000	7.62367	LOC102175120
4	66180001	66230000	7.62378	FOXP2
19	50340001	50390000	7.62393	ALYREF
19	50340001	50390000	7.62393	ANAPC11
19	50340001	50390000	7.62393	NPB
19	50340001	50390000	7.62393	PCYT2
19	50340001	50390000	7.62393	SIRT7
19	50340001	50390000	7.62393	MAFG
10	51540001	51590000	7.62399	ADAM10
7	65960001	66010000	7.62425	AFF4
7	66460001	66510000	7.62487	LOC102168533
7	66460001	66510000	7.62487	TCF3
14	25100001	25150000	7.62508	ANGPT1
10	68920001	68970000	7.62524	FAM98B
10	68920001	68970000	7.62524	RASGRP1
16	59820001	59870000	7.62562	CEP350
11	95400001	95450000	7.62572	SCAI
11	95400001	95450000	7.62572	GOLGA1
18	12620001	12670000	7.62603	GSE1
8	180001	230000	7.62619	MFSD14B
10	56880001	56930000	7.62624	HERC1
11	68200001	68250000	7.62661	TIA1
11	68200001	68250000	7.62661	C11H2orf42
22	16760001	16810000	7.62667	CPNE9
22	16760001	16810000	7.62667	BRPF1
22	16760001	16810000	7.62667	OGG1
22	16760001	16810000	7.62667	CAMK1
22	16760001	16810000	7.62667	TADA3
2	29180001	29230000	7.62725	PLCD4
2	29180001	29230000	7.62725	ZNF142
2	29180001	29230000	7.62725	LOC102169634
16	78960001	79010000	7.62771	NAV1
7	57480001	57530000	7.62787	KIAA0141
7	57480001	57530000	7.62787	PCDH12
7	57480001	57530000	7.62787	RNF14
18	36620001	36670000	7.62788	PSKH1
18	36620001	36670000	7.62788	TRNAS-AGA
18	36620001	36670000	7.62788	NRN1L
18	36620001	36670000	7.62788	EDC4
18	36620001	36670000	7.62788	NUTF2
7	60860001	60910000	7.62793	LOC102186477
7	60860001	60910000	7.62793	BRD8
7	60860001	60910000	7.62793	KIF20A
7	60860001	60910000	7.62793	CDC23
3	25280001	25330000	7.62856	FAF1
2	44480001	44530000	7.62862	NBEAL1
8	59680001	59730000	7.62872	GBA2
8	59680001	59730000	7.62872	CREB3
8	59680001	59730000	7.62872	TLN1
8	43680001	43730000	7.62872	KANK1
19	27160001	27210000	7.62872	DNAH2
7	58100001	58150000	7.62898	LOC102182782
7	58100001	58150000	7.62898	TAF7
19	18440001	18490000	7.6293	NF1
2	2500001	2550000	7.62972	UBR4
3	26760001	26810000	7.62988	CC2D1B
3	26760001	26810000	7.62988	ZFYVE9
18	36540001	36590000	7.63035	TSNAXIP1
18	36540001	36590000	7.63035	TRNAG-CCC
18	36540001	36590000	7.63035	RANBP10
16	44960001	45010000	7.63068	CAMTA1
19	12300001	12350000	7.63083	USP32
16	52280001	52330000	7.63088	PRDM2
14	51880001	51930000	7.63099	PDE7A
26	28960001	29010000	7.63109	C26H10orf76
16	50180001	50230000	7.63126	LOC108637740
16	50180001	50230000	7.63126	SPEN
5	118680001	118730000	7.63129	DENND6B
5	118680001	118730000	7.63129	PPP6R2
12	50440001	50490000	7.63131	PSPC1
18	36460001	36510000	7.63157	GFOD2
18	36460001	36510000	7.63157	C18H16orf86
18	36460001	36510000	7.63157	ENKD1
18	36460001	36510000	7.63157	PARD6A
18	36460001	36510000	7.63157	ACD
18	36460001	36510000	7.63157	CARMIL2
15	35820001	35870000	7.63184	RRP8
15	35820001	35870000	7.63184	DNHD1
3	25300001	25350000	7.6321	FAF1
1	130140001	130190000	7.63247	ESYT3
1	130140001	130190000	7.63247	CEP70
5	55580001	55630000	7.63268	LRP1
15	31900001	31950000	7.63279	LOC102169116
15	31900001	31950000	7.63279	LOC102169399
15	31900001	31950000	7.63279	ART5
15	31900001	31950000	7.63279	LOC102169978
26	29340001	29390000	7.63284	BTRC
1	121560001	121610000	7.633	LOC102175526
11	71060001	71110000	7.63305	LOC102172165
11	71060001	71110000	7.63305	FOSL2
5	102760001	102810000	7.63326	NCAPD2
5	102760001	102810000	7.63326	GAPDH
5	102760001	102810000	7.63326	IFFO1
5	102760001	102810000	7.63326	NOP2
5	102760001	102810000	7.63326	LOC106502143
5	102760001	102810000	7.63326	CHD4
4	16280001	16330000	7.63327	BRAF
25	37080001	37130000	7.63395	LAMTOR4
25	37080001	37130000	7.63395	C25H7orf43
25	37080001	37130000	7.63395	GAL3ST4
25	37080001	37130000	7.63395	GPC2
25	37080001	37130000	7.63395	STAG3
3	87060001	87110000	7.63417	CSF1
26	20460001	20510000	7.63465	SHOC2
13	63400001	63450000	7.63496	ITCH
23	120001	170000	7.63595	DUSP22
11	95080001	95130000	7.63693	NR6A1
18	16080001	16130000	7.63708	DEF8
18	16080001	16130000	7.63708	LOC102181148
18	16080001	16130000	7.63708	TCF25
20	71700001	71750000	7.63756	CCDC127
20	71700001	71750000	7.63756	SDHA
20	71700001	71750000	7.63756	PDCD6
18	36060001	36110000	7.63761	MIR328
18	36060001	36110000	7.63761	ELMO3
18	36060001	36110000	7.63761	E2F4
18	36060001	36110000	7.63761	EXOC3L1
18	36060001	36110000	7.63761	KIAA0895L
18	36060001	36110000	7.63761	NOL3
18	36060001	36110000	7.63761	HSF4
18	36060001	36110000	7.63761	FBXL8
18	36060001	36110000	7.63761	TRADD
18	36060001	36110000	7.63761	B3GNT9
16	52320001	52370000	7.63778	PRDM2
18	36880001	36930000	7.63792	SLC7A6
18	36880001	36930000	7.63792	PLA2G15
18	36880001	36930000	7.63792	ESRP2
2	13360001	13410000	7.63837	PUM1
1	44060001	44110000	7.63858	FILIP1L
1	44060001	44110000	7.63858	CMSS1
13	22900001	22950000	7.63964	SPAG6
21	36260001	36310000	7.6398	NOVA1
12	50520001	50570000	7.63986	ZMYM2
22	50820001	50870000	7.64065	USP4
22	50820001	50870000	7.64065	GPX1
22	50820001	50870000	7.64065	RHOA
2	88460001	88510000	7.64092	MBD5
2	44240001	44290000	7.64119	ABI2
2	44240001	44290000	7.64119	RAPH1
20	37200001	37250000	7.64135	NIPBL
23	30560001	30610000	7.64156	SUPT3H
2	13340001	13390000	7.64178	PUM1
26	28880001	28930000	7.64182	C26H10orf76
26	28880001	28930000	7.64182	HPS6
26	28880001	28930000	7.64182	LDB1
18	49000001	49050000	7.64199	CATSPERG
18	49000001	49050000	7.64199	KCNK6
18	49000001	49050000	7.64199	YIF1B
18	49000001	49050000	7.64199	LOC102175704
18	49000001	49050000	7.64199	SPINT2
18	36280001	36330000	7.64199	ATP6V0D1
18	36280001	36330000	7.64199	HSD11B2
18	36280001	36330000	7.64199	ZDHHC1
12	60260001	60310000	7.64257	NBEA
12	60260001	60310000	7.64257	LOC102178917
14	80980001	81030000	7.64327	MAPK15
14	80980001	81030000	7.64327	CCDC166
5	70120001	70170000	7.64338	TIMP3
5	70120001	70170000	7.64338	SYN3
3	7700001	7750000	7.64375	DGKD
8	44120001	44170000	7.64418	LOC102185181
10	79480001	79530000	7.64418	TRNAR-ACG
10	79480001	79530000	7.64418	PRMT5
10	79480001	79530000	7.64418	RBM23
10	79480001	79530000	7.64418	REM2
19	32920001	32970000	7.64461	PIGL
19	32920001	32970000	7.64461	CENPV
19	32920001	32970000	7.64461	UBB
10	79440001	79490000	7.64466	REM2
10	79440001	79490000	7.64466	LRP10
10	79440001	79490000	7.64466	MMP14
10	79440001	79490000	7.64466	MRPL52
5	118640001	118690000	7.64477	PPP6R2
7	58140001	58190000	7.64531	LOC102181948
7	58140001	58190000	7.64531	PCDHB14
7	58140001	58190000	7.64531	LOC102182222
7	58140001	58190000	7.64531	LOC102190960
2	29320001	29370000	7.64531	VIL1
2	29320001	29370000	7.64531	USP37
12	50080001	50130000	7.64531	RNF17
12	50080001	50130000	7.64531	ATP12A
22	16940001	16990000	7.64547	SETD5
19	41760001	41810000	7.64562	DNAJC7
19	41760001	41810000	7.64562	CNP
19	41760001	41810000	7.64562	TTC25
23	8820001	8870000	7.64579	JARID2
14	40240001	40290000	7.64579	PKIA
7	57900001	57950000	7.64649	LOC102191519
7	57900001	57950000	7.64649	DIAPH1
11	72280001	72330000	7.64649	MAPRE3
11	72280001	72330000	7.64649	TMEM214
11	72280001	72330000	7.64649	TRNAY-GUA
11	72280001	72330000	7.64649	TRNAA-AGC
11	72280001	72330000	7.64649	AGBL5
11	72280001	72330000	7.64649	OST4
11	72280001	72330000	7.64649	EMILIN1
10	82460001	82510000	7.6467	MYO9A
14	17060001	17110000	7.64745	VPS13B
19	39360001	39410000	7.64751	FBXL20
19	39360001	39410000	7.64751	LOC102175160
19	39360001	39410000	7.64751	STAC2
13	53280001	53330000	7.64772	ZBTB46
13	53280001	53330000	7.64772	ABHD16B
18	12660001	12710000	7.64782	GSE1
11	94400001	94450000	7.64859	DENND1A
8	64240001	64290000	7.64869	LOC106502417
5	102720001	102770000	7.6488	NOP2
5	102720001	102770000	7.6488	LOC106502143
5	102720001	102770000	7.6488	CHD4
5	102720001	102770000	7.6488	LPAR5
1	110260001	110310000	7.64939	LEKR1
8	39660001	39710000	7.64955	PLPP6
8	39660001	39710000	7.64955	CDC37L1
7	56120001	56170000	7.65004	NR3C1
26	29260001	29310000	7.65047	DPCD
26	29260001	29310000	7.65047	FBXW4
16	48820001	48870000	7.65073	PLCH2
16	48820001	48870000	7.65073	PANK4
16	48820001	48870000	7.65073	HES5
22	51680001	51730000	7.65079	LOC102171106
22	51680001	51730000	7.65079	LOC102170003
22	51680001	51730000	7.65079	MAP28
22	51680001	51730000	7.65079	LOC102181444
25	33640001	33690000	7.65122	MIR3432
25	33640001	33690000	7.65122	HIP1
25	33640001	33690000	7.65122	LOC102181259
17	52620001	52670000	7.65149	NAA15
5	25780001	25830000	7.65165	HOXC13
5	25780001	25830000	7.65165	HOXC12
5	25780001	25830000	7.65165	HOXC11
5	25780001	25830000	7.65165	HOXC10
24	820001	870000	7.65171	ATP9B
12	50820001	50870000	7.65176	IFT88
12	50820001	50870000	7.65176	CRYL1
7	57760001	57810000	7.65182	DIAPH1
7	57760001	57810000	7.65182	HDAC3
7	57760001	57810000	7.65182	RELL2
7	57760001	57810000	7.65182	FCHSD1
7	57760001	57810000	7.65182	ARAP3
12	60380001	60430000	7.65252	NBEA
13	53860001	53910000	7.65321	MRGBP
13	53860001	53910000	7.65321	OGFR
13	53860001	53910000	7.65321	COL9A3
13	53860001	53910000	7.65321	TCFL5
7	100880001	100930000	7.65333	AKAP8
7	100880001	100930000	7.65333	BRD4
3	7680001	7730000	7.65338	DGKD
3	25220001	25270000	7.65344	FAF1
14	51760001	51810000	7.65376	TRNAS-GGA
3	7600001	7650000	7.65402	DGKD
3	7600001	7650000	7.65402	USP40
8	64220001	64270000	7.65414	LOC106502417
19	33200001	33250000	7.65425	LOC102188626
3	26860001	26910000	7.65441	ZCCHC11
3	26860001	26910000	7.65441	PRPF38A
11	94340001	94390000	7.65495	DENND1A
10	82480001	82530000	7.65495	MYO9A
11	78200001	78250000	7.65522	PUM2
19	49960001	50010000	7.65527	CSNK1D
9	56820001	56870000	7.65528	MED23
9	56820001	56870000	7.65528	ARG1
1	320001	370000	7.65533	ITSN1
1	320001	370000	7.65533	DONSON
1	320001	370000	7.65533	CRYZL1
19	38420001	38470000	7.65538	NPEPPS
19	38420001	38470000	7.65538	TRNAT-AGU
19	38420001	38470000	7.65538	LOC102174331
19	38420001	38470000	7.65538	KPNB1
13	61920001	61970000	7.65559	BPIFA2
20	71720001	71770000	7.6562	LRRC14B
20	71720001	71770000	7.6562	CCDC127
20	71720001	71770000	7.6562	SDHA
16	42380001	42430000	7.65652	SLC25A33
16	42380001	42430000	7.65652	TMEM201
15	53180001	53230000	7.65663	KMT2A
28	26640001	26690000	7.6569	ADO
28	26640001	26690000	7.6569	EGR2
7	66800001	66850000	7.65739	SBNO2
7	66800001	66850000	7.65739	STK11
7	66800001	66850000	7.65739	CBARP
18	36860001	36910000	7.65754	SLC7A6
18	36860001	36910000	7.65754	PLA2G15
18	36860001	36910000	7.65754	ESRP2
18	36860001	36910000	7.65754	NFATC3
29	44120001	44170000	7.65755	SSSCA1
29	44120001	44170000	7.65755	LOC102169263
29	44120001	44170000	7.65755	LTBP3
29	44120001	44170000	7.65755	SCYL1
3	104580001	104630000	7.6576	EFNA3
3	104580001	104630000	7.6576	EFNA4
3	104580001	104630000	7.6576	ADAM15
3	104580001	104630000	7.6576	DCST1
18	26180001	26230000	7.6576	NUP93
3	104700001	104750000	7.6582	FAM189B
3	104700001	104750000	7.6582	GBA
3	104700001	104750000	7.6582	MTX1
3	104700001	104750000	7.6582	THBS3
3	104700001	104750000	7.6582	MUC1
19	39440001	39490000	7.6588	MED1
19	39440001	39490000	7.6588	FBXL20
4	5160001	5210000	7.65901	KMT2C
3	90840001	90890000	7.65956	PHTF1
3	90840001	90890000	7.65956	MAGI3
2	136160001	136210000	7.66004	OCA2
5	56500001	56550000	7.66005	MYL6B
5	56500001	56550000	7.66005	MYL6
5	56500001	56550000	7.66005	SMARCC2
5	56500001	56550000	7.66005	TRNAS-CGA
5	56500001	56550000	7.66005	LOC106502109
5	56500001	56550000	7.66005	RNF41
26	29440001	29490000	7.6602	BTRC
12	50860001	50910000	7.66043	IL17D
12	50860001	50910000	7.66043	IFT88
7	66840001	66890000	7.66103	SBNO2
19	44420001	44470000	7.66146	HEXIM2
19	44420001	44470000	7.66146	HEXIM1
19	44420001	44470000	7.66146	ACBD4
19	44420001	44470000	7.66146	PLCD3
16	49300001	49350000	7.66168	GNB1
16	49300001	49350000	7.66168	CALML6
16	49300001	49350000	7.66168	TMEM52
16	49300001	49350000	7.66168	CFAP74
18	56760001	56810000	7.66201	SLC6A16
3	26880001	26930000	7.66206	ZCCHC11
3	26880001	26930000	7.66206	PRPF38A
20	37300001	37350000	7.66267	NIPBL
19	23060001	23110000	7.66304	SGSM2
19	23060001	23110000	7.66304	TSR1
19	23060001	23110000	7.66304	SRR
19	23060001	23110000	7.66304	SMG6
18	36080001	36130000	7.6637	FHOD1
18	36080001	36130000	7.6637	TMEM208
18	36080001	36130000	7.6637	LRRC29
18	36080001	36130000	7.6637	MIR328
18	36080001	36130000	7.6637	ELMO3
18	36080001	36130000	7.6637	E2F4
18	36080001	36130000	7.6637	EXOC3L1
18	36080001	36130000	7.6637	KIAA0895L
18	36080001	36130000	7.6637	NOL3
7	60900001	60950000	7.66425	NME5
7	60900001	60950000	7.66425	LOC108633314
7	60900001	60950000	7.66425	LOC102186477
7	60900001	60950000	7.66425	BRD8
11	64520001	64570000	7.66523	MEIS1
16	49880001	49930000	7.66539	AGRN
16	49880001	49930000	7.66539	LOC102169118
16	49880001	49930000	7.66539	RNF223
16	49880001	49930000	7.66539	C16H1orf159
13	53260001	53310000	7.6655	ZBTB46
13	53260001	53310000	7.6655	ABHD16B
13	53260001	53310000	7.6655	TPD52L2
6	36860001	36910000	7.66594	HERC6
10	56860001	56910000	7.66599	HERC1
7	66500001	66550000	7.6661	MEX3D
7	66500001	66550000	7.6661	MBD3
7	66500001	66550000	7.6661	LOC102168533
19	43640001	43690000	7.66633	UBTF
19	43640001	43690000	7.66633	ATXN7L3
19	43640001	43690000	7.66633	TMUB2
7	91860001	91910000	7.66671	HSD11B1L
7	91860001	91910000	7.66671	C7H19orf70
7	91860001	91910000	7.66671	SAFB
11	78620001	78670000	7.66671	TTC32
11	78620001	78670000	7.66671	WDR35
5	102640001	102690000	7.66688	ZNF384
5	102640001	102690000	7.66688	PIANP
5	102640001	102690000	7.66688	COPS7A
15	52660001	52710000	7.66693	HYOU1
15	52660001	52710000	7.66693	VPS11
15	52660001	52710000	7.66693	HMBS
15	52660001	52710000	7.66693	LOC108637680
15	52660001	52710000	7.66693	DPAGT1
15	52660001	52710000	7.66693	C2CD2L
2	29380001	29430000	7.66709	LOC102176279
2	29380001	29430000	7.66709	LOC102191473
2	29380001	29430000	7.66709	SLC11A1
2	29380001	29430000	7.66709	MIR26B
2	29380001	29430000	7.66709	CTDSP1
2	29380001	29430000	7.66709	VIL1
2	29360001	29410000	7.66769	SLC11A1
2	29360001	29410000	7.66769	MIR26B
2	29360001	29410000	7.66769	CTDSP1
2	29360001	29410000	7.66769	VIL1
3	104900001	104950000	7.66841	ASH1L
2	2460001	2510000	7.66918	UBR4
10	67240001	67290000	7.6694	BUB1B
19	33220001	33270000	7.66946	LOC102188626
9	180001	230000	7.66972	EEF1A1
1	110320001	110370000	7.66984	LEKR1
18	36640001	36690000	7.67033	LCAT
18	36640001	36690000	7.67033	PSMB10
18	36640001	36690000	7.67033	PSKH1
18	36640001	36690000	7.67033	TRNAS-AGA
18	36640001	36690000	7.67033	NRN1L
18	36640001	36690000	7.67033	EDC4
14	50800001	50850000	7.67055	CSPP1
11	14940001	14990000	7.67066	BIRC6
1	136600001	136650000	7.67116	ACKR4
1	136600001	136650000	7.67116	ACAD11
18	56780001	56830000	7.67148	SLC6A16
5	72580001	72630000	7.6716	RBFOX2
26	29300001	29350000	7.67193	POLL
26	29300001	29350000	7.67193	DPCD
26	29300001	29350000	7.67193	FBXW4
4	69260001	69310000	7.67209	ASZ1
2	84120001	84170000	7.67236	ZEB2
4	65820001	65870000	7.67248	FOXP2
2	44500001	44550000	7.67248	NBEAL1
5	26640001	26690000	7.67314	EIF4B
5	26640001	26690000	7.67314	TNS2
26	29380001	29430000	7.67336	BTRC
17	17320001	17370000	7.67358	ANAPC5
17	17320001	17370000	7.67358	CAMKK2
12	9540001	9590000	7.67446	ZIC5
12	9540001	9590000	7.67446	ZIC2
2	44300001	44350000	7.67447	ABI2
5	55340001	55390000	7.67518	R3HDM2
5	55340001	55390000	7.67518	INHBC
12	68420001	68470000	7.67545	RB1
16	43240001	43290000	7.67596	RERE
16	59840001	59890000	7.67618	CEP350
19	33060001	33110000	7.67668	NCOR1
10	82360001	82410000	7.67678	MYO9A
3	99100001	99150000	7.67706	TXNIP
3	99100001	99150000	7.67706	POLR3GL
3	99100001	99150000	7.67706	ANKRD34A
3	99100001	99150000	7.67706	LIX1L
21	46680001	46730000	7.67756	SLC25A21
26	29320001	29370000	7.67761	BTRC
26	29320001	29370000	7.67761	POLL
26	29320001	29370000	7.67761	DPCD
18	49960001	50010000	7.67766	SUPT5H
18	49960001	50010000	7.67766	RPS16
18	49960001	50010000	7.67766	PLEKHG2
18	49960001	50010000	7.67766	TRNAI-UAU
18	49960001	50010000	7.67766	ZFP36
18	49960001	50010000	7.67766	MED29
18	49960001	50010000	7.67766	PAF1
18	49960001	50010000	7.67766	SAMD4B
7	58760001	58810000	7.67778	LOC102175120
7	58760001	58810000	7.67778	EIF4EBP3
7	58760001	58810000	7.67778	SRA1
7	58760001	58810000	7.67778	APBB3
19	33100001	33150000	7.67878	TTC19
19	33100001	33150000	7.67878	NCOR1
12	50460001	50510000	7.67884	ZMYM5
12	50460001	50510000	7.67884	PSPC1
25	37040001	37090000	7.67887	STAG3
25	37040001	37090000	7.67887	PVRIG
12	50940001	50990000	7.67911	XPO4
12	50940001	50990000	7.67911	EEF1AKMT1
10	56800001	56850000	7.67989	HERC1
18	36360001	36410000	7.68022	CTCF
18	36360001	36410000	7.68022	FAM65A
9	28880001	28930000	7.68033	FOXO3
2	6140001	6190000	7.68033	LUZP1
2	6140001	6190000	7.68033	KDM1A
4	51260001	51310000	7.68044	HOXA5
4	51260001	51310000	7.68044	HOXA4
4	51260001	51310000	7.68044	LOC108635848
4	51260001	51310000	7.68044	LOC108635847
4	51260001	51310000	7.68044	HOXA3
4	51260001	51310000	7.68044	HOXA2
4	51260001	51310000	7.68044	LOC108635846
4	51260001	51310000	7.68044	HOXA1
9	28320001	28370000	7.68083	SESN1
9	28320001	28370000	7.68083	CEP57L1
1	96740001	96790000	7.68172	LOC102179814
1	96740001	96790000	7.68172	PHC3
16	49740001	49790000	7.68182	TNFRSF4
16	49740001	49790000	7.68182	SDF4
16	49740001	49790000	7.68182	B3GALT6
16	49740001	49790000	7.68182	FAM132A
16	49740001	49790000	7.68182	UBE2J2
29	46220001	46270000	7.68266	MUC6
29	46220001	46270000	7.68266	AP2A2
13	63420001	63470000	7.68339	DYNLRB1
13	63420001	63470000	7.68339	ITCH
16	43160001	43210000	7.68344	RERE
10	21020001	21070000	7.68372	LOC102178735
10	21020001	21070000	7.68372	LOC108636945
7	58020001	58070000	7.68378	LOC102191519
11	59800001	59850000	7.68389	XPO1
9	56840001	56890000	7.68428	MED23
14	50660001	50710000	7.68461	ARFGEF1
12	60360001	60410000	7.6849	NBEA
21	6240001	6290000	7.68601	MEF2A
23	8800001	8850000	7.68646	JARID2
2	114520001	114570000	7.68668	ATF2
22	16960001	17010000	7.68674	SETD5
10	80420001	80470000	7.68752	TM9SF1
10	80420001	80470000	7.68752	IPO4
10	80420001	80470000	7.68752	REC8
10	80420001	80470000	7.68752	IRF9
10	80420001	80470000	7.68752	RNF31
10	80420001	80470000	7.68752	PSME2
10	80420001	80470000	7.68752	EMC9
10	80420001	80470000	7.68752	PSME1
17	16060001	16110000	7.68887	SH2B3
1	43980001	44030000	7.68903	FILIP1L
1	43980001	44030000	7.68903	CMSS1
7	57960001	58010000	7.68987	LOC102191519
26	20480001	20530000	7.68998	SHOC2
5	55480001	55530000	7.69027	STAC3
5	55480001	55530000	7.69027	R3HDM2
5	26400001	26450000	7.69099	AAAS
5	26400001	26450000	7.69099	SP7
16	50380001	50430000	7.691	LOC102173489
14	51740001	51790000	7.6915	TRNAS-GGA
14	51740001	51790000	7.6915	DNAJC5B
26	29840001	29890000	7.69178	SLF2
26	29840001	29890000	7.69178	SEMA4G
26	29840001	29890000	7.69178	MRPL43
26	29840001	29890000	7.69178	C26H10orf2
26	29840001	29890000	7.69178	LZTS2
16	78880001	78930000	7.69181	GPR37L1
16	78880001	78930000	7.69181	ARL8A
16	78880001	78930000	7.69181	PTPN7
16	78880001	78930000	7.69181	LOC102168445
2	136040001	136090000	7.69194	OCA2
18	38000001	38050000	7.69212	NQO1
18	38000001	38050000	7.69212	NFAT5
23	18640001	18690000	7.6925	PRSS16
23	18640001	18690000	7.6925	TRNAI-AAU
23	18640001	18690000	7.6925	TRNAT-AGU
23	18640001	18690000	7.6925	TRNAV-UAC
23	18640001	18690000	7.6925	TRNAR-ACG
23	18640001	18690000	7.6925	TRNAI-AAU
23	18640001	18690000	7.6925	TRNAV-CAC
23	18640001	18690000	7.6925	TRNAI-AAU
23	18640001	18690000	7.6925	TRNAM-CAU
23	18640001	18690000	7.6925	TRNAS-GCU
23	18640001	18690000	7.6925	TRNAS-GCU
23	18640001	18690000	7.6925	TRNAS-GCU
23	18640001	18690000	7.6925	TRNAS-GCU
23	18640001	18690000	7.6925	TRNAM-CAU
23	18640001	18690000	7.6925	TRNAI-AAU
23	18640001	18690000	7.6925	TRNAV-CAC
23	18640001	18690000	7.6925	TRNAI-AAU
23	18640001	18690000	7.6925	TRNAR-ACG
23	18640001	18690000	7.6925	TRNAL-UAA
16	49920001	49970000	7.69329	ISG15
16	49920001	49970000	7.69329	LOC106502959
16	49920001	49970000	7.69329	AGRN
11	94420001	94470000	7.6933	DENND1A
6	116600001	116650000	7.69335	SH3BP2
5	26600001	26650000	7.69392	TNS2
5	26600001	26650000	7.69392	SPRYD3
5	26600001	26650000	7.69392	IGFBP6
5	26600001	26650000	7.69392	SOAT2
25	26780001	26830000	7.69436	ZNF629
25	26780001	26830000	7.69436	RNF40
25	26780001	26830000	7.69436	CCDC189
25	26780001	26830000	7.69436	PHKG2
7	66880001	66930000	7.69442	ABCA7
7	66880001	66930000	7.69442	ARHGAP45
7	66880001	66930000	7.69442	POLR2E
7	66880001	66930000	7.69442	GPX4
7	66880001	66930000	7.69442	SBNO2
23	8740001	8790000	7.69453	JARID2
8	69080001	69130000	7.69487	LGI3
8	69080001	69130000	7.69487	REEP4
8	69080001	69130000	7.69487	HR
8	69080001	69130000	7.69487	NUDT18
8	69080001	69130000	7.69487	FAM160B2
3	21400001	21450000	7.69557	LOC102172960
18	36220001	36270000	7.69578	TPPP3
18	36220001	36270000	7.69578	LRRC36
23	39940001	39990000	7.69651	C23H6orf106
11	59580001	59630000	7.69668	USP34
10	82500001	82550000	7.69741	MYO9A
25	26220001	26270000	7.69752	ASPHD1
25	26220001	26270000	7.69752	KCTD13
10	26460001	26510000	7.69781	AKAP5
10	26460001	26510000	7.69781	ZBTB25
10	26460001	26510000	7.69781	ZBTB1
11	28500001	28550000	7.69803	TMEM247
9	76080001	76130000	7.69848	ESR1
8	59440001	59490000	7.69956	LOC102178625
17	52500001	52550000	7.69978	ELF2
15	32140001	32190000	7.69978	STIM1
28	26140001	26190000	7.69996	JMJD1C
7	56320001	56370000	7.70007	ARHGAP26
12	60240001	60290000	7.70103	NBEA
12	60240001	60290000	7.70103	LOC102178917
12	60220001	60270000	7.70177	LOC102178917
11	43300001	43350000	7.70177	PUS10
17	66820001	66870000	7.702	TLR2
17	66820001	66870000	7.702	KIAA0922
16	50120001	50170000	7.70239	SPEN
16	50120001	50170000	7.70239	ZBTB17
5	110220001	110270000	7.70262	GRAP2
9	47640001	47690000	7.70302	CASP8AP2
9	47640001	47690000	7.70302	GJA10
2	115480001	115530000	7.70318	HOXD9
2	115480001	115530000	7.70318	HOXD10
2	115480001	115530000	7.70318	HOXD11
2	115480001	115530000	7.70318	HOXD12
2	115480001	115530000	7.70318	HOXD13
2	115480001	115530000	7.70318	EVX2
5	26180001	26230000	7.70416	ATF7
26	28920001	28970000	7.70507	C26H10orf76
26	28920001	28970000	7.70507	HPS6
21	44720001	44770000	7.70512	FAM177A1
21	44720001	44770000	7.70512	SRP54
16	48860001	48910000	7.70528	PLCH2
11	42800001	42850000	7.70529	BCL11A
16	79080001	79130000	7.7054	TIMM17A
16	79080001	79130000	7.7054	LMOD1
18	36660001	36710000	7.70558	SLC12A4
18	36660001	36710000	7.70558	LCAT
18	36660001	36710000	7.70558	PSMB10
18	36660001	36710000	7.70558	PSKH1
26	29480001	29530000	7.7058	BTRC
16	54720001	54770000	7.7058	MRPS14
16	54720001	54770000	7.7058	CACYBP
16	54720001	54770000	7.7058	RABGAP1L
2	88480001	88530000	7.7062	MBD5
17	8880001	8930000	7.70631	LOC102177554
23	39920001	39970000	7.70632	C23H6orf106
23	39920001	39970000	7.70632	SNRPC
5	29920001	29970000	7.70643	SPATS2
5	29920001	29970000	7.70643	KCNH3
5	29920001	29970000	7.70643	MCRS1
14	16580001	16630000	7.70712	STK3
15	39540001	39590000	7.70723	SBF2
6	37880001	37930000	7.70729	LCORL
6	37880001	37930000	7.70729	NCAPG
22	51800001	51850000	7.70763	TRNAW-CCA
4	16340001	16390000	7.70814	BRAF
14	50940001	50990000	7.70866	PPP1R42
18	49940001	49990000	7.70877	PLEKHG2
18	49940001	49990000	7.70877	TRNAI-UAU
18	49940001	49990000	7.70877	ZFP36
18	49940001	49990000	7.70877	MED29
18	49940001	49990000	7.70877	PAF1
18	49940001	49990000	7.70877	SAMD4B
23	8780001	8830000	7.70883	JARID2
17	17000001	17050000	7.70894	ATP2A2
4	93660001	93710000	7.70906	HDAC9
7	65940001	65990000	7.70923	AFF4
7	59720001	59770000	7.70928	TMEM173
26	28940001	28990000	7.70935	C26H10orf76
1	68340001	68390000	7.70957	LOC102173333
11	71520001	71570000	7.70963	RBKS
11	71520001	71570000	7.70963	BRE
21	58300001	58350000	7.71014	PPP4R4
2	39300001	39350000	7.71026	PIKFYVE
16	54480001	54530000	7.7106	RABGAP1L
2	136380001	136430000	7.71077	LGSN
10	80400001	80450000	7.71174	IRF9
10	80400001	80450000	7.71174	RNF31
10	80400001	80450000	7.71174	PSME2
10	80400001	80450000	7.71174	EMC9
10	80400001	80450000	7.71174	PSME1
10	80400001	80450000	7.71174	FITM1
10	80400001	80450000	7.71174	DCAF11
5	30000001	30050000	7.71266	SPATS2
3	54440001	54490000	7.71301	FUBP1
3	54440001	54490000	7.71301	NEXN
2	8380001	8430000	7.71393	TMEM57
5	56740001	56790000	7.71462	PYM1
5	56740001	56790000	7.71462	DGKA
2	2520001	2570000	7.7149	UBR4
23	39980001	40030000	7.71513	C23H6orf106
3	104520001	104570000	7.71524	DCST2
3	104520001	104570000	7.71524	ZBTB7B
3	104520001	104570000	7.71524	LENEP
3	104520001	104570000	7.71524	FLAD1
3	104520001	104570000	7.71524	CKS1B
3	104520001	104570000	7.71524	SHC1
12	60320001	60370000	7.71547	NBEA
5	55460001	55510000	7.71559	R3HDM2
14	17360001	17410000	7.71599	VPS13B
9	28280001	28330000	7.71628	CEP57L1
2	84040001	84090000	7.71628	ZEB2
26	28760001	28810000	7.71697	ELOVL3
26	28760001	28810000	7.71697	PITX3
26	28760001	28810000	7.71697	GBF1
16	50160001	50210000	7.71698	SPEN
18	12680001	12730000	7.71702	GSE1
16	49680001	49730000	7.71737	ACAP3
16	49680001	49730000	7.71737	PUSL1
16	49680001	49730000	7.71737	CPSF3L
16	49680001	49730000	7.71737	CPTP
16	49680001	49730000	7.71737	TAS1R3
16	49680001	49730000	7.71737	DVL1
16	49680001	49730000	7.71737	MXRA8
14	81080001	81130000	7.71824	GRINA
14	81080001	81130000	7.71824	PARP10
14	81080001	81130000	7.71824	PLEC
3	90880001	90930000	7.71858	PHTF1
10	35960001	36010000	7.71893	TRNAS-GGA
10	35960001	36010000	7.71893	SAMD4A
18	37980001	38030000	7.71951	NFAT5
14	81220001	81270000	7.71951	MIR1839
14	81220001	81270000	7.71951	MROH1
14	81220001	81270000	7.71951	LOC102179397
14	81220001	81270000	7.71951	HGH1
14	81220001	81270000	7.71951	WDR97
20	13460001	13510000	7.7198	SREK1
11	59640001	59690000	7.71997	USP34
11	74260001	74310000	7.72032	NCOA1
7	71860001	71910000	7.72165	NSD1
7	56160001	56210000	7.7224	NR3C1
21	36300001	36350000	7.72258	NOVA1
7	67240001	67290000	7.72273	BSG
7	67240001	67290000	7.72273	HCN2
7	67240001	67290000	7.72273	POLRMT
20	58420001	58470000	7.72286	LOC108638413
20	58420001	58470000	7.72286	OTULIN
8	44020001	44070000	7.72316	DOCK8
5	66420001	66470000	7.72345	NFYB
5	66420001	66470000	7.72345	LOC102169908
5	66420001	66470000	7.72345	HCFC2
10	82420001	82470000	7.7235	MYO9A
10	35940001	35990000	7.7235	TRNAS-GGA
10	35940001	35990000	7.7235	SAMD4A
7	71960001	72010000	7.7238	NSD1
3	63920001	63970000	7.72449	SH3GLB1
9	73860001	73910000	7.72472	PCMT1
9	73860001	73910000	7.72472	NUP43
4	23540001	23590000	7.72554	CHCHD3
3	104860001	104910000	7.72577	ASH1L
10	56780001	56830000	7.72582	HERC1
16	79220001	79270000	7.72587	CSRP1
14	17380001	17430000	7.72623	VPS13B
5	47300001	47350000	7.72658	HMGA2
18	37920001	37970000	7.7271	NFAT5
26	28820001	28870000	7.72722	PPRC1
26	28820001	28870000	7.72722	NOLC1
7	60700001	60750000	7.72739	FAM53C
7	60700001	60750000	7.72739	KDM3B
5	25740001	25790000	7.7296	HOXC10
5	25740001	25790000	7.7296	LOC102190854
5	25740001	25790000	7.7296	HOXC9
5	25740001	25790000	7.7296	LOC108635995
5	25740001	25790000	7.7296	HOXC8
5	25740001	25790000	7.7296	HOXC6
3	99140001	99190000	7.72967	TRNAK-CUU
3	99140001	99190000	7.72967	TRNAH-GUG
3	99140001	99190000	7.72967	TRNAG-UCC
3	99140001	99190000	7.72967	TRNAE-CUC
3	99140001	99190000	7.72967	HFE2
3	99140001	99190000	7.72967	TXNIP
19	49980001	50030000	7.73037	SLC16A3
19	49980001	50030000	7.73037	CSNK1D
16	50140001	50190000	7.73089	SPEN
10	50120001	50170000	7.73101	TCF12
7	59800001	59850000	7.73171	PAIP2
7	59800001	59850000	7.73171	SLC23A1
7	59800001	59850000	7.73171	MZB1
7	59800001	59850000	7.73171	PROB1
7	59800001	59850000	7.73171	SPATA24
7	59800001	59850000	7.73171	DNAJC18
7	60620001	60670000	7.73311	EGR1
7	60620001	60670000	7.73311	ETF1
6	69460001	69510000	7.73347	FIP1L1
6	69460001	69510000	7.73347	SCFD2
18	12640001	12690000	7.7344	GSE1
4	8160001	8210000	7.73445	ZNF777
4	8160001	8210000	7.73445	ZNF746
19	33080001	33130000	7.73446	TTC19
19	33080001	33130000	7.73446	NCOR1
1	110300001	110350000	7.73446	LEKR1
1	43940001	43990000	7.73452	FILIP1L
1	43940001	43990000	7.73452	CMSS1
5	26420001	26470000	7.73458	ESPL1
5	26420001	26470000	7.73458	PFDN5
5	26420001	26470000	7.73458	C5H12orf10
5	26420001	26470000	7.73458	AAAS
5	26420001	26470000	7.73458	SP7
16	50080001	50130000	7.7347	ZBTB17
4	51340001	51390000	7.73481	HOXA13
4	51340001	51390000	7.73481	HOXA11
4	51340001	51390000	7.73481	HOXA10
19	34540001	34590000	7.73564	PLD6
19	34540001	34590000	7.73564	FLCN
19	34540001	34590000	7.73564	COPS3
21	44700001	44750000	7.73587	SRP54
21	44700001	44750000	7.73587	LOC102180894
11	93880001	93930000	7.73604	STRBP
9	80920001	80970000	7.73628	ARID1B
24	780001	830000	7.73634	ATP9B
15	32180001	32230000	7.7364	STIM1
17	16980001	17030000	7.73857	ATP2A2
3	104720001	104770000	7.73892	HCN3
3	104720001	104770000	7.73892	CLK2
3	104720001	104770000	7.73892	SCAMP3
3	104720001	104770000	7.73892	FAM189B
3	104720001	104770000	7.73892	GBA
3	104720001	104770000	7.73892	MTX1
14	17260001	17310000	7.7408	TRNAS-GGA
14	17260001	17310000	7.7408	VPS13B
7	60480001	60530000	7.74122	TRNAC-GCA
7	60480001	60530000	7.74122	LOC108636363
5	56520001	56570000	7.7417	ESYT1
5	56520001	56570000	7.7417	MYL6B
5	56520001	56570000	7.7417	MYL6
5	56520001	56570000	7.7417	SMARCC2
1	96760001	96810000	7.74175	LOC102179814
1	96760001	96810000	7.74175	PHC3
12	10440001	10490000	7.74188	DOCK9
18	37960001	38010000	7.74252	NFAT5
15	81720001	81770000	7.74264	LOC102187333
7	60640001	60690000	7.7427	KDM3B
7	60640001	60690000	7.7427	REEP2
7	60640001	60690000	7.7427	EGR1
9	28300001	28350000	7.74382	CEP57L1
7	66900001	66950000	7.74483	CNN2
7	66900001	66950000	7.74483	ABCA7
7	66900001	66950000	7.74483	ARHGAP45
7	66900001	66950000	7.74483	POLR2E
20	37160001	37210000	7.7453	NIPBL
23	8840001	8890000	7.7459	DTNBP1
23	8840001	8890000	7.7459	JARID2
20	71740001	71790000	7.74655	LRRC14B
20	71740001	71790000	7.74655	CCDC127
20	71740001	71790000	7.74655	SDHA
21	45180001	45230000	7.74661	RALGAPA1
21	45180001	45230000	7.74661	INSM2
21	36280001	36330000	7.74732	NOVA1
7	59680001	59730000	7.74881	UBE2D2
4	66140001	66190000	7.74993	FOXP2
14	17300001	17350000	7.75029	VPS13B
5	25760001	25810000	7.75047	HOXC11
5	25760001	25810000	7.75047	HOXC10
5	25760001	25810000	7.75047	LOC102190854
5	25760001	25810000	7.75047	HOXC9
5	25760001	25810000	7.75047	LOC108635995
5	25760001	25810000	7.75047	HOXC8
26	29420001	29470000	7.75047	BTRC
8	43500001	43550000	7.75077	DMRT1
16	78940001	78990000	7.75088	NAV1
18	36440001	36490000	7.75089	GFOD2
18	36440001	36490000	7.75089	C18H16orf86
18	36440001	36490000	7.75089	ENKD1
18	36440001	36490000	7.75089	PARD6A
18	36440001	36490000	7.75089	ACD
18	36440001	36490000	7.75089	CARMIL2
18	36440001	36490000	7.75089	CTCF
8	62300001	62350000	7.75107	TDRD7
16	31280001	31330000	7.75143	C16H1orf100
16	31280001	31330000	7.75143	ADSS
26	29820001	29870000	7.75154	SEMA4G
26	29820001	29870000	7.75154	MRPL43
26	29820001	29870000	7.75154	C26H10orf2
26	29820001	29870000	7.75154	LZTS2
26	29820001	29870000	7.75154	PDZD7
5	109220001	109270000	7.75178	GTPBP1
5	109220001	109270000	7.75178	JOSD1
5	109220001	109270000	7.75178	TOMM22
5	109220001	109270000	7.75178	LOC102181663
5	109220001	109270000	7.75178	CBY1
22	16800001	16850000	7.75237	MTMR14
22	16800001	16850000	7.75237	CPNE9
22	16800001	16850000	7.75237	BRPF1
14	81240001	81290000	7.7525	MIR1839
14	81240001	81290000	7.7525	MROH1
14	81240001	81290000	7.7525	LOC102179397
21	44840001	44890000	7.75268	KIAA0391
5	56700001	56750000	7.75453	DGKA
5	56700001	56750000	7.75453	PMEL
5	56700001	56750000	7.75453	CDK2
5	56700001	56750000	7.75453	RAB5B
14	40200001	40250000	7.75513	PKIA
7	90580001	90630000	7.75543	MAP2K2
7	90580001	90630000	7.75543	ZBTB7A
18	37940001	37990000	7.75578	NFAT5
19	33040001	33090000	7.75597	NCOR1
11	59820001	59870000	7.75656	XPO1
14	50680001	50730000	7.75692	ARFGEF1
16	41540001	41590000	7.7592	PEX14
12	60340001	60390000	7.75938	NBEA
19	39380001	39430000	7.75951	FBXL20
19	39380001	39430000	7.75951	LOC102175160
19	23120001	23170000	7.75998	MNT
19	23120001	23170000	7.75998	SGSM2
14	16540001	16590000	7.76106	STK3
11	94320001	94370000	7.76216	DENND1A
7	59580001	59630000	7.76233	CXXC5
9	86120001	86170000	7.76294	QKI
3	68300001	68350000	7.7636	ZNF644
19	37780001	37830000	7.7636	LOC106503270
19	37780001	37830000	7.7636	SKAP1
1	143720001	143770000	7.76426	C1H21orf33
1	143720001	143770000	7.76426	PWP2
1	143720001	143770000	7.76426	TRAPPC10
29	39540001	39590000	7.76427	LOC102171498
8	38120001	38170000	7.7645	GLDC
18	36380001	36430000	7.76577	CTCF
18	36380001	36430000	7.76577	FAM65A
3	70920001	70970000	7.76638	TRNAY-AUA
3	70920001	70970000	7.76638	GCLM
3	70920001	70970000	7.76638	DNTTIP2
2	10200001	10250000	7.76673	AHDC1
11	94440001	94490000	7.76711	DENND1A
11	78300001	78350000	7.76747	SDC1
11	78300001	78350000	7.76747	LOC108637157
11	78300001	78350000	7.76747	PUM2
7	58120001	58170000	7.76765	LOC102182782
29	39560001	39610000	7.76765	LOC102171498
5	110320001	110370000	7.76771	TNRC6B
1	380001	430000	7.76802	GART
1	380001	430000	7.76802	SON
1	380001	430000	7.76802	DONSON
8	62280001	62330000	7.76904	TDRD7
27	10680001	10730000	7.76905	ADAM18
16	49500001	49550000	7.76959	FNDC10
16	49500001	49550000	7.76959	MIB2
9	80940001	80990000	7.77008	ARID1B
22	50840001	50890000	7.77014	CCDC36
22	50840001	50890000	7.77014	C22H3orf62
22	50840001	50890000	7.77014	USP4
13	53120001	53170000	7.77025	PRPF6
13	53120001	53170000	7.77025	SOX18
13	53120001	53170000	7.77025	TCEA2
13	53120001	53170000	7.77025	RGS19
5	102780001	102830000	7.77061	MRPL51
5	102780001	102830000	7.77061	NCAPD2
5	102780001	102830000	7.77061	GAPDH
5	102780001	102830000	7.77061	IFFO1
26	29280001	29330000	7.77081	DPCD
26	29280001	29330000	7.77081	FBXW4
11	59620001	59670000	7.77184	USP34
2	84160001	84210000	7.77202	LOC108638591
2	84160001	84210000	7.77202	ZEB2
2	29160001	29210000	7.77202	PLCD4
2	29160001	29210000	7.77202	ZNF142
2	29160001	29210000	7.77202	LOC102169634
2	29160001	29210000	7.77202	RNF25
2	29160001	29210000	7.77202	STK36
14	25080001	25130000	7.77226	ANGPT1
2	39320001	39370000	7.77227	PIKFYVE
17	52680001	52730000	7.77263	NAA15
26	29360001	29410000	7.77282	BTRC
8	55420001	55470000	7.77318	TLE4
19	34560001	34610000	7.77324	MPRIP
19	34560001	34610000	7.77324	PLD6
19	34560001	34610000	7.77324	FLCN
15	6440001	6490000	7.7733	TRNAW-CCA
15	6440001	6490000	7.7733	AMBRA1
11	15000001	15050000	7.7733	TTC27
11	15000001	15050000	7.7733	LOC108637104
11	15000001	15050000	7.7733	BIRC6
19	51920001	51970000	7.77341	CBX8
19	51920001	51970000	7.77341	CBX4
7	71920001	71970000	7.7736	NSD1
10	66520001	66570000	7.77427	INO80
8	38520001	38570000	7.77531	KIAA2026
26	29080001	29130000	7.77568	MGEA5
26	29080001	29130000	7.77568	KCNIP2
26	29080001	29130000	7.77568	C26H10orf76
14	17240001	17290000	7.77598	TRNAS-GGA
14	17240001	17290000	7.77598	VPS13B
16	49640001	49690000	7.77697	DVL1
16	49640001	49690000	7.77697	MXRA8
16	49640001	49690000	7.77697	AURKAIP1
16	49640001	49690000	7.77697	CCNL2
17	15960001	16010000	7.77703	ATXN2
10	26440001	26490000	7.77795	ZBTB25
10	26440001	26490000	7.77795	LOC106502566
10	26440001	26490000	7.77795	ZBTB1
4	69240001	69290000	7.77801	ASZ1
13	22860001	22910000	7.77801	SPAG6
25	26140001	26190000	7.77873	TAOK2
25	26140001	26190000	7.77873	HIRIP3
25	26140001	26190000	7.77873	INO80E
25	26140001	26190000	7.77873	DOC2A
25	26140001	26190000	7.77873	C25H16orf92
25	26140001	26190000	7.77873	FAM57B
3	18060001	18110000	7.77905	ELOVL1
3	18060001	18110000	7.77905	CDC20
3	18060001	18110000	7.77905	MPL
3	18060001	18110000	7.77905	LOC102172027
3	18060001	18110000	7.77905	TIE1
11	15020001	15070000	7.77997	TTC27
11	15020001	15070000	7.77997	LOC108637104
11	15020001	15070000	7.77997	BIRC6
13	57800001	57850000	7.78021	PMEPA1
1	87520001	87570000	7.78034	PIK3CA
1	87520001	87570000	7.78034	KCNMB3
14	40220001	40270000	7.7804	PKIA
7	56140001	56190000	7.7807	NR3C1
8	59480001	59530000	7.78089	LOC102178625
14	51040001	51090000	7.78199	LOC102172279
14	51040001	51090000	7.78199	MCMDC2
18	36260001	36310000	7.78261	HSD11B2
18	36260001	36310000	7.78261	ZDHHC1
18	36260001	36310000	7.78261	TPPP3
18	36260001	36310000	7.78261	LRRC36
18	36240001	36290000	7.78322	ZDHHC1
18	36240001	36290000	7.78322	TPPP3
18	36240001	36290000	7.78322	LRRC36
14	17220001	17270000	7.78328	TRNAS-GGA
14	17220001	17270000	7.78328	VPS13B
19	23340001	23390000	7.78433	CLUH
19	23340001	23390000	7.78433	PAFAH1B1
1	110220001	110270000	7.78495	LEKR1
14	50840001	50890000	7.78526	CSPP1
12	51040001	51090000	7.78532	LATS2
12	51040001	51090000	7.78532	XPO4
1	110240001	110290000	7.7855	LEKR1
7	71940001	71990000	7.78612	NSD1
20	13440001	13490000	7.78624	SREK1
14	17080001	17130000	7.78636	VPS13B
14	17140001	17190000	7.78637	VPS13B
16	52300001	52350000	7.78668	PRDM2
16	26040001	26090000	7.78729	WDR26
14	17160001	17210000	7.7876	VPS13B
26	28780001	28830000	7.78797	ELOVL3
26	28780001	28830000	7.78797	PITX3
26	28780001	28830000	7.78797	GBF1
8	75800001	75850000	7.78816	IL11RA
8	75800001	75850000	7.78816	GALT
8	75800001	75850000	7.78816	SIGMAR1
8	75800001	75850000	7.78816	ARID3C
8	75800001	75850000	7.78816	DCTN3
8	75800001	75850000	7.78816	RPP25L
7	57940001	57990000	7.78816	LOC102191519
25	33620001	33670000	7.7884	LOC102181259
25	33620001	33670000	7.7884	NSUN5
1	340001	390000	7.7889	SON
1	340001	390000	7.7889	DONSON
1	340001	390000	7.7889	CRYZL1
11	15040001	15090000	7.7897	TTC27
14	17320001	17370000	7.7902	VPS13B
12	57460001	57510000	7.7902	RXFP2
10	86940001	86990000	7.79033	IQCH
8	64480001	64530000	7.79039	NR4A3
8	64480001	64530000	7.79039	LOC106502417
17	52480001	52530000	7.79101	ELF2
21	69020001	69070000	7.79187	LOC102168903
21	69020001	69070000	7.79187	LOC102185461
21	69020001	69070000	7.79187	LOC102191415
10	51840001	51890000	7.79212	RNF111
10	35140001	35190000	7.79281	KTN1
21	44740001	44790000	7.79293	PPP2R3C
21	44740001	44790000	7.79293	FAM177A1
21	44740001	44790000	7.79293	SRP54
17	18160001	18210000	7.793	CLIP1
14	17340001	17390000	7.79312	VPS13B
4	21100001	21150000	7.79362	CNOT4
11	14960001	15010000	7.79362	BIRC6
14	17100001	17150000	7.7938	VPS13B
16	43520001	43570000	7.79417	RERE
7	60880001	60930000	7.79467	NME5
7	60880001	60930000	7.79467	LOC108633314
7	60880001	60930000	7.79467	LOC102186477
7	60880001	60930000	7.79467	BRD8
7	60880001	60930000	7.79467	KIF20A
10	82440001	82490000	7.7948	MYO9A
7	66480001	66530000	7.79516	MBD3
7	66480001	66530000	7.79516	LOC102168533
7	66480001	66530000	7.79516	TCF3
25	140001	190000	7.79548	LUC7L
25	140001	190000	7.79548	LOC102186172
25	140001	190000	7.79548	LOC102168959
25	140001	190000	7.79548	LOC102168680
25	140001	190000	7.79548	HBM
25	140001	190000	7.79548	LOC108633874
25	140001	190000	7.79548	LOC108633873
21	44760001	44810000	7.79548	KIAA0391
21	44760001	44810000	7.79548	PPP2R3C
21	44760001	44810000	7.79548	FAM177A1
11	14920001	14970000	7.79548	BIRC6
9	56780001	56830000	7.79716	ARG1
26	29400001	29450000	7.79723	BTRC
26	30940001	30990000	7.79735	ENTPD7
26	30940001	30990000	7.79735	LOC102179346
26	30940001	30990000	7.79735	CUTC
11	96940001	96990000	7.79754	LMX1B
14	16520001	16570000	7.79872	STK3
12	51020001	51070000	7.7996	LATS2
12	51020001	51070000	7.7996	XPO4
4	16300001	16350000	7.79973	BRAF
5	30020001	30070000	7.80041	SPATS2
22	60240001	60290000	7.80085	KLF15
4	5220001	5270000	7.80135	KMT2C
12	68440001	68490000	7.80185	RB1
23	40000001	40050000	7.80229	C23H6orf106
3	105000001	105050000	7.80234	DAP3
3	105000001	105050000	7.80234	ASH1L
7	100840001	100890000	7.80236	BRD4
10	51900001	51950000	7.80236	CCNB2
10	51900001	51950000	7.80236	RNF111
3	69500001	69550000	7.80261	RPAP2
16	50100001	50150000	7.80286	SPEN
16	50100001	50150000	7.80286	ZBTB17
15	31920001	31970000	7.80368	ART1
15	31920001	31970000	7.80368	LOC102178093
15	31920001	31970000	7.80368	LOC102169116
15	31920001	31970000	7.80368	LOC102169399
14	17120001	17170000	7.80386	VPS13B
14	51780001	51830000	7.80582	TRNAS-GGA
19	32960001	33010000	7.806	NCOR1
19	32960001	33010000	7.806	PIGL
19	32960001	33010000	7.806	CENPV
18	36200001	36250000	7.806	LRRC36
18	36200001	36250000	7.806	KCTD19
5	55600001	55650000	7.80644	LOC102180828
5	55600001	55650000	7.80644	TRNAG-CCC
5	55600001	55650000	7.80644	LRP1
16	49900001	49950000	7.80701	LOC106502959
16	49900001	49950000	7.80701	AGRN
16	49900001	49950000	7.80701	LOC102169118
16	49900001	49950000	7.80701	RNF223
10	67260001	67310000	7.80745	BMF
10	67260001	67310000	7.80745	BUB1B
9	76140001	76190000	7.80954	ESR1
15	39640001	39690000	7.8101	SBF2
1	117260001	117310000	7.81048	TSC22D2
27	10660001	10710000	7.81131	ADAM18
8	38500001	38550000	7.81175	KIAA2026
8	38500001	38550000	7.81175	RANBP6
7	57440001	57490000	7.81188	RNF14
7	57440001	57490000	7.81188	GNPDA1
11	68220001	68270000	7.812	TIA1
11	68220001	68270000	7.812	C11H2orf42
19	39500001	39550000	7.81264	CDK12
19	39500001	39550000	7.81264	MED1
11	14980001	15030000	7.81276	BIRC6
24	62300001	62350000	7.81336	LOC102181826
7	15260001	15310000	7.81397	ELL2
26	28840001	28890000	7.81422	LDB1
26	28840001	28890000	7.81422	PPRC1
26	28840001	28890000	7.81422	NOLC1
5	46900001	46950000	7.81441	IRAK3
2	2480001	2530000	7.81467	UBR4
16	53860001	53910000	7.81511	RC3H1
12	52800001	52850000	7.81555	NUP58
12	52800001	52850000	7.81555	MTMR6
8	59460001	59510000	7.81581	LOC102178625
12	50640001	50690000	7.81842	LOC108637298
12	50640001	50690000	7.81842	GJB2
12	50640001	50690000	7.81842	GJA3
9	27980001	28030000	7.81848	PPIL6
9	27980001	28030000	7.81848	SMPD2
9	27980001	28030000	7.81848	MICAL1
9	27980001	28030000	7.81848	ZBTB24
9	27980001	28030000	7.81848	AK9
7	67060001	67110000	7.81848	PTBP1
7	67060001	67110000	7.81848	PLPPR3
7	67060001	67110000	7.81848	AZU1
7	67060001	67110000	7.81848	PRTN3
7	67060001	67110000	7.81848	ELANE
7	67060001	67110000	7.81848	CFD
7	67060001	67110000	7.81848	MED16
7	58040001	58090000	7.81861	LOC102191519
10	26420001	26470000	7.81893	ZBTB25
10	26420001	26470000	7.81893	LOC106502566
10	26420001	26470000	7.81893	ZBTB1
10	26420001	26470000	7.81893	HSPA2
10	26420001	26470000	7.81893	PPP1R36
16	26060001	26110000	7.82078	LOC102186708
16	26060001	26110000	7.82078	WDR26
13	53360001	53410000	7.82123	STMN3
13	53360001	53410000	7.82123	RTEL1
13	53360001	53410000	7.82123	TNFRSF6B
13	53360001	53410000	7.82123	TRNAS-GGA
13	53360001	53410000	7.82123	ARFRP1
13	53360001	53410000	7.82123	ZGPAT
1	108960001	109010000	7.82206	SHOX2
1	108960001	109010000	7.82206	RSRC1
4	21080001	21130000	7.82225	CNOT4
18	16060001	16110000	7.82231	LOC102181148
18	16060001	16110000	7.82231	TCF25
18	16060001	16110000	7.82231	SPIRE2
3	68280001	68330000	7.82237	ZNF644
8	44000001	44050000	7.82353	DOCK8
8	43520001	43570000	7.82379	DMRT1
2	2540001	2590000	7.82392	UBR4
7	90540001	90590000	7.8241	ZBTB7A
7	90540001	90590000	7.8241	PIAS4
7	59260001	59310000	7.82429	NRG2
14	80940001	80990000	7.82443	ZNF623
14	80940001	80990000	7.82443	LOC106502822
14	80940001	80990000	7.82443	LOC102183805
14	80940001	80990000	7.82443	TSTA3
14	80940001	80990000	7.82443	PYCRL
16	54440001	54490000	7.82501	RABGAP1L
8	280001	330000	7.82519	MFSD14B
10	44260001	44310000	7.82629	DMXL2
22	17160001	17210000	7.82796	SRGAP3
7	58000001	58050000	7.82802	LOC102191519
5	66400001	66450000	7.82822	LOC102169908
5	66400001	66450000	7.82822	HCFC2
11	61140001	61190000	7.82918	EHBP1
20	3200001	3250000	7.82925	TLX3
20	3200001	3250000	7.82925	LOC106503304
20	3200001	3250000	7.82925	RANBP17
19	44440001	44490000	7.83002	HEXIM2
19	44440001	44490000	7.83002	HEXIM1
19	44440001	44490000	7.83002	ACBD4
25	180001	230000	7.83028	FAM234A
25	180001	230000	7.83028	LUC7L
21	44780001	44830000	7.83035	KIAA0391
21	44780001	44830000	7.83035	PPP2R3C
4	43360001	43410000	7.83041	OGDH
3	99120001	99170000	7.8306	HFE2
3	99120001	99170000	7.8306	TXNIP
3	99120001	99170000	7.8306	POLR3GL
26	29120001	29170000	7.83112	FGF8
26	29120001	29170000	7.83112	NPM3
26	29120001	29170000	7.83112	MGEA5
3	95420001	95470000	7.83118	SPAG17
10	51480001	51530000	7.83261	ADAM10
5	118700001	118750000	7.83317	MIOX
5	118700001	118750000	7.83317	ADM2
5	118700001	118750000	7.83317	DENND6B
23	8860001	8910000	7.83364	DTNBP1
23	8860001	8910000	7.83364	JARID2
7	93300001	93350000	7.8348	HNRNPM
7	93300001	93350000	7.8348	PRAM1
7	93300001	93350000	7.8348	ZNF414
7	93300001	93350000	7.8348	MYO1F
20	37140001	37190000	7.83481	NIPBL
26	28860001	28910000	7.83616	LDB1
26	28860001	28910000	7.83616	PPRC1
17	15980001	16030000	7.83708	ATXN2
19	22960001	23010000	7.83713	SMG6
7	56220001	56270000	7.83799	ARHGAP26
29	39620001	39670000	7.83822	APOOL
4	69220001	69270000	7.84007	ASZ1
26	28740001	28790000	7.84027	GBF1
4	23580001	23630000	7.84118	CHCHD3
11	94300001	94350000	7.84209	DENND1A
19	32980001	33030000	7.84242	NCOR1
19	32980001	33030000	7.84242	PIGL
11	61200001	61250000	7.84255	OTX1
11	61200001	61250000	7.84255	EHBP1
16	49760001	49810000	7.8426	TTLL10
16	49760001	49810000	7.8426	TNFRSF18
16	49760001	49810000	7.8426	TNFRSF4
16	49760001	49810000	7.8426	SDF4
16	49760001	49810000	7.8426	B3GALT6
16	49760001	49810000	7.8426	FAM132A
16	49480001	49530000	7.843	MIB2
16	49480001	49530000	7.843	MMP23B
16	49480001	49530000	7.843	LOC102188159
19	33000001	33050000	7.8436	NCOR1
19	33000001	33050000	7.8436	PIGL
4	23560001	23610000	7.84366	CHCHD3
7	100820001	100870000	7.84412	BRD4
14	51020001	51070000	7.8451	LOC102172279
14	51020001	51070000	7.8451	MCMDC2
29	51320001	51370000	7.84531	MUC2
1	82660001	82710000	7.84581	EIF2B5
1	82660001	82710000	7.84581	DVL3
1	82660001	82710000	7.84581	AP2M1
14	17180001	17230000	7.84594	VPS13B
8	59120001	59170000	7.84602	FAM214B
8	59120001	59170000	7.84602	STOML2
8	59120001	59170000	7.84602	PIGO
8	59120001	59170000	7.84602	FANCG
8	59120001	59170000	7.84602	VCP
7	60680001	60730000	7.847	KDM3B
7	60680001	60730000	7.847	REEP2
3	104780001	104830000	7.84772	ASH1L
3	104780001	104830000	7.84772	RUSC1
3	104780001	104830000	7.84772	RUSC1-AS1
3	104780001	104830000	7.84772	FDPS
3	104780001	104830000	7.84772	PKLR
17	52640001	52690000	7.84864	NAA15
5	29940001	29990000	7.84871	SPATS2
5	29940001	29990000	7.84871	KCNH3
4	16320001	16370000	7.8491	BRAF
2	29080001	29130000	7.84949	TTLL4
7	100860001	100910000	7.84976	BRD4
14	17280001	17330000	7.85107	VPS13B
13	31460001	31510000	7.85193	STAM
2	84060001	84110000	7.85213	ZEB2
13	53320001	53370000	7.85219	ARFRP1
13	53320001	53370000	7.85219	ZGPAT
13	53320001	53370000	7.85219	LIME1
13	53320001	53370000	7.85219	SLC2A4RG
13	53320001	53370000	7.85219	ZBTB46
16	49660001	49710000	7.85351	CPSF3L
16	49660001	49710000	7.85351	CPTP
16	49660001	49710000	7.85351	TAS1R3
16	49660001	49710000	7.85351	DVL1
16	49660001	49710000	7.85351	MXRA8
10	44280001	44330000	7.85358	DMXL2
11	14720001	14770000	7.85398	YIPF4
16	50360001	50410000	7.85464	LOC102173489
22	16780001	16830000	7.85556	MTMR14
22	16780001	16830000	7.85556	CPNE9
22	16780001	16830000	7.85556	BRPF1
22	16780001	16830000	7.85556	OGG1
22	16780001	16830000	7.85556	CAMK1
11	94500001	94550000	7.85735	DENND1A
12	15880001	15930000	7.85934	LOC108637248
12	15880001	15930000	7.85934	LOC102179751
13	53840001	53890000	7.86186	COL9A3
13	53840001	53890000	7.86186	TCFL5
13	53840001	53890000	7.86186	DIDO1
14	17200001	17250000	7.86312	VPS13B
7	66940001	66990000	7.8638	ARID3A
7	66940001	66990000	7.8638	WDR18
7	66940001	66990000	7.8638	GRIN3B
7	66940001	66990000	7.8638	TMEM259
7	66940001	66990000	7.8638	CNN2
14	16100001	16150000	7.86407	POP1
14	16100001	16150000	7.86407	RIDA
7	66540001	66590000	7.86452	REEP6
7	66540001	66590000	7.86452	ADAMTSL5
7	66540001	66590000	7.86452	PLK5
7	66540001	66590000	7.86452	MEX3D
19	26860001	26910000	7.86653	NLGN2
19	26860001	26910000	7.86653	TMEM256
19	26860001	26910000	7.86653	PLSCR3
19	26860001	26910000	7.86653	TNK1
19	26860001	26910000	7.86653	TMEM95
19	26860001	26910000	7.86653	KCTD11
19	26860001	26910000	7.86653	ACAP1
11	15100001	15150000	7.86667	TTC27
7	58080001	58130000	7.86687	LOC102182782
7	58080001	58130000	7.86687	TAF7
7	58080001	58130000	7.86687	LOC108636356
7	58080001	58130000	7.86687	LOC102191519
2	136140001	136190000	7.86714	OCA2
19	18320001	18370000	7.86741	LOC108638255
19	18320001	18370000	7.86741	OMG
19	18320001	18370000	7.86741	EVI2B
19	18320001	18370000	7.86741	EVI2A
19	18320001	18370000	7.86741	NF1
17	8340001	8390000	7.86848	LOC102172376
17	8340001	8390000	7.86848	GATC
17	8340001	8390000	7.86848	SRSF9
19	38540001	38590000	7.86861	NPEPPS
1	66980001	67030000	7.86938	SEMA5B
10	35120001	35170000	7.87029	KTN1
26	29460001	29510000	7.87083	BTRC
11	93860001	93910000	7.87096	STRBP
5	26200001	26250000	7.87103	ATF7
13	22820001	22870000	7.87116	SPAG6
13	22820001	22870000	7.87116	BMI1
13	22820001	22870000	7.87116	COMMD3
2	44320001	44370000	7.87264	ABI2
3	90960001	91010000	7.87398	RSBN1
3	90960001	91010000	7.87398	LOC106501937
3	90960001	91010000	7.87398	LOC108635586
11	15200001	15250000	7.875	TTC27
12	10420001	10470000	7.87547	DOCK9
16	54460001	54510000	7.87601	RABGAP1L
7	66920001	66970000	7.87709	GRIN3B
7	66920001	66970000	7.87709	TMEM259
7	66920001	66970000	7.87709	CNN2
7	66920001	66970000	7.87709	ABCA7
7	66920001	66970000	7.87709	ARHGAP45
10	21000001	21050000	7.87804	LOC108636945
10	21000001	21050000	7.87804	LOC108636944
5	56560001	56610000	7.87905	ERBB3
5	56560001	56610000	7.87905	PA2G4
5	56560001	56610000	7.87905	LOC102168701
5	56560001	56610000	7.87905	ZC3H10
5	56560001	56610000	7.87905	LOC108636014
5	56560001	56610000	7.87905	ESYT1
11	95040001	95090000	7.88007	NR6A1
11	95040001	95090000	7.88007	NR5A1
15	81740001	81790000	7.88142	LOC102187333
25	3800001	3850000	7.88163	UBN1
25	3800001	3850000	7.88163	GLYR1
25	3800001	3850000	7.88163	ROGDI
14	81260001	81310000	7.8836	SCX
14	81260001	81310000	7.8836	BOP1
14	81260001	81310000	7.8836	MROH1
3	110940001	110990000	7.88469	SLAMF1
19	27220001	27270000	7.88667	KDM6B
19	27220001	27270000	7.88667	DNAH2
7	58060001	58110000	7.88687	LOC108636356
7	58060001	58110000	7.88687	LOC102191519
5	72560001	72610000	7.88708	RBFOX2
28	26660001	26710000	7.88728	ADO
28	26660001	26710000	7.88728	EGR2
4	21160001	21210000	7.88804	CNOT4
17	15940001	15990000	7.88837	ATXN2
26	28800001	28850000	7.88899	NOLC1
26	28800001	28850000	7.88899	ELOVL3
26	28800001	28850000	7.88899	PITX3
20	71620001	71670000	7.88947	AHRR
12	50100001	50150000	7.88995	RNF17
12	50100001	50150000	7.88995	ATP12A
10	79460001	79510000	7.89002	PRMT5
10	79460001	79510000	7.89002	RBM23
10	79460001	79510000	7.89002	REM2
10	79460001	79510000	7.89002	LRP10
14	81060001	81110000	7.89062	PARP10
14	81060001	81110000	7.89062	PLEC
19	27140001	27190000	7.89105	DNAH2
19	27140001	27190000	7.89105	EFNB3
19	27140001	27190000	7.89105	WRAP53
26	20840001	20890000	7.89132	SMC3
25	37060001	37110000	7.89152	GPC2
25	37060001	37110000	7.89152	STAG3
25	37060001	37110000	7.89152	PVRIG
14	50860001	50910000	7.89167	CSPP1
13	53100001	53150000	7.89193	SOX18
13	53100001	53150000	7.89193	TCEA2
13	53100001	53150000	7.89193	RGS19
13	53100001	53150000	7.89193	LKAAEAR1
13	53100001	53150000	7.89193	OPRL1
26	28700001	28750000	7.8938	GBF1
9	73840001	73890000	7.89407	PCMT1
9	73840001	73890000	7.89407	NUP43
9	73840001	73890000	7.89407	LATS1
16	79020001	79070000	7.89439	IPO9
16	79020001	79070000	7.89439	LOC108637801
16	79020001	79070000	7.89439	NAV1
19	27320001	27370000	7.89448	CNTROB
19	27320001	27370000	7.89448	TRAPPC1
19	27320001	27370000	7.89448	KCNAB3
19	27320001	27370000	7.89448	LOC108638214
19	27320001	27370000	7.89448	CHD3
20	71600001	71650000	7.89488	AHRR
3	19360001	19410000	7.89502	TMEM53
3	19360001	19410000	7.89502	LOC106501978
3	19360001	19410000	7.89502	RNF220
4	5240001	5290000	7.89515	GALNT11
4	5240001	5290000	7.89515	KMT2C
5	47260001	47310000	7.89579	HMGA2
16	78980001	79030000	7.89654	NAV1
16	79040001	79090000	7.89708	LMOD1
16	79040001	79090000	7.89708	IPO9
23	8760001	8810000	7.89799	JARID2
14	50780001	50830000	7.89799	CSPP1
14	50780001	50830000	7.89799	ARFGEF1
7	59700001	59750000	7.89834	UBE2D2
7	90560001	90610000	7.89868	ZBTB7A
7	90560001	90610000	7.89868	PIAS4
15	6400001	6450000	7.90083	TRNAW-CCA
15	6400001	6450000	7.90083	AMBRA1
15	6400001	6450000	7.90083	HARBI1
15	6400001	6450000	7.90083	ATG13
14	81300001	81350000	7.90083	SCRT1
14	81300001	81350000	7.90083	DGAT1
14	81300001	81350000	7.90083	HSF1
14	81300001	81350000	7.90083	BOP1
16	49460001	49510000	7.90117	MIB2
16	49460001	49510000	7.90117	MMP23B
16	49460001	49510000	7.90117	LOC102188159
15	81760001	81810000	7.90152	LOC102187333
21	44820001	44870000	7.90166	KIAA0391
19	34280001	34330000	7.90235	RAI1
19	34280001	34330000	7.90235	MIR33B
19	34280001	34330000	7.90235	SREBF1
5	56720001	56770000	7.90367	PYM1
5	56720001	56770000	7.90367	DGKA
5	56720001	56770000	7.90367	PMEL
3	104840001	104890000	7.90381	ASH1L
5	118600001	118650000	7.90415	PPP6R2
5	118600001	118650000	7.90415	LOC108636082
5	118600001	118650000	7.90415	LOC108636084
5	118600001	118650000	7.90415	LOC108636083
5	118600001	118650000	7.90415	LOC108633277
7	57420001	57470000	7.90458	RNF14
7	57420001	57470000	7.90458	GNPDA1
1	43960001	44010000	7.90534	FILIP1L
1	43960001	44010000	7.90534	CMSS1
5	109240001	109290000	7.90722	SUN2
5	109240001	109290000	7.90722	GTPBP1
5	109240001	109290000	7.90722	JOSD1
5	109240001	109290000	7.90722	TOMM22
11	94240001	94290000	7.90791	DENND1A
17	52660001	52710000	7.91028	NAA15
5	111180001	111230000	7.91035	EP300
11	59560001	59610000	7.91091	USP34
3	87080001	87130000	7.91099	AHCYL1
3	87080001	87130000	7.91099	CSF1
19	26900001	26950000	7.91105	ZBTB4
19	26900001	26950000	7.91105	CHRNB1
19	26900001	26950000	7.91105	FGF11
19	26900001	26950000	7.91105	TMEM102
19	26900001	26950000	7.91105	C19H17orf74
19	26900001	26950000	7.91105	SPEM1
19	26900001	26950000	7.91105	NLGN2
5	56860001	56910000	7.91132	BLOC1S1
5	56860001	56910000	7.91132	RDH5
5	56860001	56910000	7.91132	CD63
5	56860001	56910000	7.91132	GDF11
5	56860001	56910000	7.91132	SARNP
5	56800001	56850000	7.91379	SARNP
5	56800001	56850000	7.91379	ORMDL2
5	56800001	56850000	7.91379	DNAJC14
5	56800001	56850000	7.91379	LOC102177414
5	55360001	55410000	7.91421	R3HDM2
26	28660001	28710000	7.9154	GBF1
26	28660001	28710000	7.9154	NFKB2
3	110900001	110950000	7.91702	SLAMF1
19	32940001	32990000	7.91702	PIGL
19	32940001	32990000	7.91702	CENPV
2	29140001	29190000	7.91737	ZNF142
2	29140001	29190000	7.91737	LOC102169634
2	29140001	29190000	7.91737	RNF25
2	29140001	29190000	7.91737	STK36
14	50700001	50750000	7.91899	ARFGEF1
16	79200001	79250000	7.92038	LOC108637802
14	50720001	50770000	7.92061	ARFGEF1
16	79060001	79110000	7.92124	LMOD1
16	79060001	79110000	7.92124	IPO9
25	26600001	26650000	7.92188	LOC102172404
25	26600001	26650000	7.92188	ZNF768
25	26600001	26650000	7.92188	ITGAL
16	50000001	50050000	7.92202	SAMD11
16	50000001	50050000	7.92202	NOC2L
16	50000001	50050000	7.92202	KLHL17
16	50000001	50050000	7.92202	PLEKHN1
4	5200001	5250000	7.92259	KMT2C
8	69060001	69110000	7.92422	HR
8	69060001	69110000	7.92422	NUDT18
8	69060001	69110000	7.92422	FAM160B2
8	69060001	69110000	7.92422	DMTN
12	50220001	50270000	7.92499	CENPJ
12	50220001	50270000	7.92499	RNF17
26	28680001	28730000	7.92528	GBF1
2	8340001	8390000	7.92656	TMEM57
19	38440001	38490000	7.92862	NPEPPS
19	38440001	38490000	7.92862	TRNAT-AGU
19	38440001	38490000	7.92862	LOC102174331
14	50900001	50950000	7.92884	PPP1R42
14	50900001	50950000	7.92884	COPS5
14	50900001	50950000	7.92884	CSPP1
11	61160001	61210000	7.92919	EHBP1
9	83320001	83370000	7.93033	PNLDC1
9	83320001	83370000	7.93033	MRPL18
9	83320001	83370000	7.93033	TCP1
9	83320001	83370000	7.93033	ACAT2
9	83320001	83370000	7.93033	WTAP
10	82300001	82350000	7.93076	MYO9A
10	82300001	82350000	7.93076	SENP8
10	82300001	82350000	7.93076	GRAMD2
19	39540001	39590000	7.93097	CDK12
19	26220001	26270000	7.93132	GP1BA
19	26220001	26270000	7.93132	SLC25A11
19	26220001	26270000	7.93132	RNF167
19	26220001	26270000	7.93132	PFN1
19	26220001	26270000	7.93132	ENO3
19	26220001	26270000	7.93132	SPAG7
19	26220001	26270000	7.93132	CAMTA2
19	26220001	26270000	7.93132	INCA1
1	70400001	70450000	7.93226	TFRC
10	66480001	66530000	7.9329	INO80
16	43200001	43250000	7.93448	RERE
17	15920001	15970000	7.93547	ATXN2
17	15920001	15970000	7.93547	BRAP
14	50920001	50970000	7.93548	PPP1R42
14	50920001	50970000	7.93548	COPS5
7	66660001	66710000	7.93828	LOC102191038
7	66660001	66710000	7.93828	TRNAF-GAA
7	66660001	66710000	7.93828	TRNAN-GUU
7	66660001	66710000	7.93828	NDUFS7
7	66660001	66710000	7.93828	GAMT
7	66660001	66710000	7.93828	DAZAP1
15	81660001	81710000	7.93849	LOC102187877
15	81660001	81710000	7.93849	LOC102188152
15	81660001	81710000	7.93849	LOC102188423
15	32040001	32090000	7.93906	PGAP2
15	32040001	32090000	7.93906	NUP98
1	66960001	67010000	7.93931	SEMA5B
14	81280001	81330000	7.93972	DGAT1
14	81280001	81330000	7.93972	HSF1
14	81280001	81330000	7.93972	SCX
14	81280001	81330000	7.93972	BOP1
14	81280001	81330000	7.93972	MROH1
7	89720001	89770000	7.94022	LOC102180305
7	89720001	89770000	7.94022	LOC106502316
16	42400001	42450000	7.94094	SLC25A33
16	42400001	42450000	7.94094	TMEM201
4	21120001	21170000	7.94116	CNOT4
16	43300001	43350000	7.94145	RERE
3	99160001	99210000	7.94166	TRNAN-GUU
3	99160001	99210000	7.94166	TRNAK-CUU
3	99160001	99210000	7.94166	TRNAH-GUG
3	99160001	99210000	7.94166	TRNAG-UCC
3	99160001	99210000	7.94166	TRNAE-CUC
3	99160001	99210000	7.94166	HFE2
7	59120001	59170000	7.94375	LOC108636425
7	59120001	59170000	7.94375	CYSTM1
5	56540001	56590000	7.94462	PA2G4
5	56540001	56590000	7.94462	LOC102168701
5	56540001	56590000	7.94462	ZC3H10
5	56540001	56590000	7.94462	LOC108636014
5	56540001	56590000	7.94462	ESYT1
5	56540001	56590000	7.94462	MYL6B
17	15900001	15950000	7.94505	BRAP
8	75760001	75810000	7.94548	DCTN3
8	75760001	75810000	7.94548	RPP25L
8	75760001	75810000	7.94548	CNTFR
9	19200001	19250000	7.94556	FAM184A
1	58160001	58210000	7.94599	ATP6V1A
1	58160001	58210000	7.94599	NAA50
1	58160001	58210000	7.94599	USF3
11	96080001	96130000	7.94614	PBX3
11	15120001	15170000	7.9465	TTC27
10	50080001	50130000	7.94766	TCF12
11	15080001	15130000	7.94803	TTC27
10	51520001	51570000	7.94984	ADAM10
5	47280001	47330000	7.95086	HMGA2
22	50160001	50210000	7.951	TRNAE-UUC
22	50160001	50210000	7.951	GNAI2
22	50160001	50210000	7.951	SEMA3B
22	17200001	17250000	7.951	SRGAP3
19	27080001	27130000	7.9513	WRAP53
19	27080001	27130000	7.9513	TP53
19	27080001	27130000	7.9513	ATP1B2
19	27080001	27130000	7.9513	SHBG
19	27080001	27130000	7.9513	SAT2
8	43400001	43450000	7.95195	DMRT1
8	43400001	43450000	7.95195	DMRT3
5	56820001	56870000	7.95202	GDF11
5	56820001	56870000	7.95202	SARNP
20	71480001	71530000	7.95274	SLC9A3
7	59660001	59710000	7.95341	UBE2D2
5	118620001	118670000	7.9537	PPP6R2
10	50100001	50150000	7.95443	TCF12
13	57320001	57370000	7.95494	LOC102191534
13	57320001	57370000	7.95494	RAB22A
19	27120001	27170000	7.95567	DNAH2
19	27120001	27170000	7.95567	EFNB3
19	27120001	27170000	7.95567	WRAP53
19	27120001	27170000	7.95567	TP53
13	61120001	61170000	7.95663	ASXL1
14	16560001	16610000	7.95743	STK3
11	43200001	43250000	7.95787	REL
7	67040001	67090000	7.95793	AZU1
7	67040001	67090000	7.95793	PRTN3
7	67040001	67090000	7.95793	ELANE
7	67040001	67090000	7.95793	CFD
7	67040001	67090000	7.95793	MED16
7	67040001	67090000	7.95793	R3HDM4
11	71440001	71490000	7.96014	BRE
10	82340001	82390000	7.96073	MYO9A
12	50960001	51010000	7.96161	XPO4
26	28640001	28690000	7.96242	GBF1
26	28640001	28690000	7.96242	NFKB2
26	28640001	28690000	7.96242	PSD
21	44800001	44850000	7.96309	KIAA0391
21	44800001	44850000	7.96309	PPP2R3C
16	48840001	48890000	7.96382	PLCH2
16	48840001	48890000	7.96382	PANK4
5	26660001	26710000	7.96397	EIF4B
16	43400001	43450000	7.96441	RERE
16	43180001	43230000	7.96692	RERE
19	39520001	39570000	7.96767	CDK12
9	28260001	28310000	7.96774	CEP57L1
19	23320001	23370000	7.96981	PAFAH1B1
7	60540001	60590000	7.97003	HSPA9
7	60540001	60590000	7.97003	LOC108636363
19	39480001	39530000	7.97211	CDK12
19	39480001	39530000	7.97211	MED1
19	39480001	39530000	7.97211	FBXL20
29	42160001	42210000	7.97258	LOC108633235
29	42160001	42210000	7.97258	LOC108634204
18	36180001	36230000	7.97316	LRRC36
18	36180001	36230000	7.97316	KCTD19
11	15060001	15110000	7.97345	TTC27
11	71500001	71550000	7.97397	BRE
14	17400001	17450000	7.97442	VPS13B
5	46980001	47030000	7.97457	LLPH
5	46980001	47030000	7.97457	TMBIM4
12	50120001	50170000	7.97472	RNF17
9	60320001	60370000	7.97554	MYB
1	58180001	58230000	7.97613	ATP6V1A
1	58180001	58230000	7.97613	NAA50
16	79000001	79050000	7.97642	IPO9
16	79000001	79050000	7.97642	LOC108637801
16	79000001	79050000	7.97642	NAV1
19	27100001	27150000	7.97995	EFNB3
19	27100001	27150000	7.97995	WRAP53
19	27100001	27150000	7.97995	TP53
19	27100001	27150000	7.97995	ATP1B2
7	71900001	71950000	7.98317	NSD1
9	61360001	61410000	7.9834	BCLAF1
9	61360001	61410000	7.9834	MTFR2
16	79140001	79190000	7.98407	LOC108637802
16	79140001	79190000	7.98407	ELF3
16	79140001	79190000	7.98407	RNPEP
4	66160001	66210000	7.98423	FOXP2
17	18180001	18230000	7.98483	CLIP1
6	69540001	69590000	7.9849	LNX1
6	69540001	69590000	7.9849	FIP1L1
3	104820001	104870000	7.9849	ASH1L
3	104820001	104870000	7.9849	RUSC1
15	32060001	32110000	7.98498	RHOG
15	32060001	32110000	7.98498	PGAP2
15	32060001	32110000	7.98498	NUP98
3	90860001	90910000	7.98814	PHTF1
3	90860001	90910000	7.98814	MAGI3
17	16040001	16090000	7.98981	SH2B3
17	16040001	16090000	7.98981	ATXN2
2	29100001	29150000	7.99042	STK36
2	29100001	29150000	7.99042	TTLL4
19	26780001	26830000	7.99086	EIF5A
19	26780001	26830000	7.99086	YBX2
19	26780001	26830000	7.99086	SLC2A4
19	26780001	26830000	7.99086	CLDN7
19	26780001	26830000	7.99086	ELP5
16	79340001	79390000	7.99108	TNNT2
15	6420001	6470000	7.99118	TRNAW-CCA
15	6420001	6470000	7.99118	AMBRA1
17	16000001	16050000	7.99155	ATXN2
7	70200001	70250000	7.99216	TRIM7
7	70200001	70250000	7.99216	TRNAA-UGC
7	70200001	70250000	7.99216	TRNAK-CUU
7	70200001	70250000	7.99216	TRNAV-AAC
7	70200001	70250000	7.99216	TRNAK-CUU
7	70200001	70250000	7.99216	TRNAV-CAC
7	70200001	70250000	7.99216	TRIM41
7	70200001	70250000	7.99216	RACK1
7	70200001	70250000	7.99216	TRIM52
16	43220001	43270000	7.99338	RERE
13	31440001	31490000	7.99353	STAM
9	76100001	76150000	7.99809	ESR1
7	59820001	59870000	7.99939	PAIP2
7	59820001	59870000	7.99939	SLC23A1
7	59820001	59870000	7.99939	MZB1
7	59820001	59870000	7.99939	PROB1
7	59820001	59870000	7.99939	SPATA24
19	18360001	18410000	8.00122	LOC108638255
19	18360001	18410000	8.00122	NF1
4	5180001	5230000	8.00199	KMT2C
6	70780001	70830000	8.00306	KIT
17	16020001	16070000	8.00376	SH2B3
17	16020001	16070000	8.00376	ATXN2
12	50540001	50590000	8.00383	ZMYM2
10	51860001	51910000	8.00414	RNF111
22	50140001	50190000	8.00513	GNAI2
22	50140001	50190000	8.00513	SEMA3B
22	50140001	50190000	8.00513	LSMEM2
22	50140001	50190000	8.00513	IFRD2
19	18340001	18390000	8.00521	LOC108638255
19	18340001	18390000	8.00521	OMG
19	18340001	18390000	8.00521	NF1
11	14900001	14950000	8.00782	BIRC6
3	90900001	90950000	8.00813	LOC108635585
3	90900001	90950000	8.00813	PHTF1
16	43380001	43430000	8.00829	RERE
19	23040001	23090000	8.00929	SRR
19	23040001	23090000	8.00929	SMG6
14	50880001	50930000	8.00976	COPS5
14	50880001	50930000	8.00976	CSPP1
11	95060001	95110000	8.01107	NR6A1
11	95060001	95110000	8.01107	NR5A1
3	68200001	68250000	8.0113	ZNF644
3	68200001	68250000	8.0113	MIR2284C
1	580001	630000	8.012	IFNAR1
10	51500001	51550000	8.01223	ADAM10
2	84140001	84190000	8.01315	LOC108638591
2	84140001	84190000	8.01315	ZEB2
18	56960001	57010000	8.01323	PRRG2
18	56960001	57010000	8.01323	NOSIP
18	56960001	57010000	8.01323	RCN3
18	56960001	57010000	8.01323	FCGRT
18	56960001	57010000	8.01323	MIR150
18	56960001	57010000	8.01323	RPS11
12	51000001	51050000	8.01541	XPO4
19	33020001	33070000	8.0158	NCOR1
13	57780001	57830000	8.01742	PMEPA1
7	59640001	59690000	8.02148	UBE2D2
7	59640001	59690000	8.02148	CXXC5
26	29100001	29150000	8.02148	NPM3
26	29100001	29150000	8.02148	MGEA5
26	29100001	29150000	8.02148	KCNIP2
19	39460001	39510000	8.02148	MED1
19	39460001	39510000	8.02148	FBXL20
11	94460001	94510000	8.02383	DENND1A
15	32080001	32130000	8.0243	STIM1
15	32080001	32130000	8.0243	RHOG
15	32080001	32130000	8.0243	PGAP2
14	16080001	16130000	8.02602	POP1
14	16080001	16130000	8.02602	RIDA
14	16080001	16130000	8.02602	ERICH5
15	81640001	81690000	8.02626	LOC102187877
15	81640001	81690000	8.02626	LOC102188152
15	81640001	81690000	8.02626	LOC102188423
8	69040001	69090000	8.02673	NUDT18
8	69040001	69090000	8.02673	FAM160B2
8	69040001	69090000	8.02673	DMTN
13	53340001	53390000	8.02704	RTEL1
13	53340001	53390000	8.02704	TNFRSF6B
13	53340001	53390000	8.02704	TRNAS-GGA
13	53340001	53390000	8.02704	ARFRP1
13	53340001	53390000	8.02704	ZGPAT
13	53340001	53390000	8.02704	LIME1
13	53340001	53390000	8.02704	SLC2A4RG
13	53340001	53390000	8.02704	ZBTB46
29	39640001	39690000	8.02805	APOOL
5	56680001	56730000	8.03161	DGKA
5	56680001	56730000	8.03161	PMEL
5	56680001	56730000	8.03161	CDK2
5	56680001	56730000	8.03161	RAB5B
5	56680001	56730000	8.03161	SUOX
5	56680001	56730000	8.03161	IKZF4
8	75780001	75830000	8.03215	SIGMAR1
8	75780001	75830000	8.03215	ARID3C
8	75780001	75830000	8.03215	DCTN3
8	75780001	75830000	8.03215	RPP25L
8	75780001	75830000	8.03215	CNTFR
5	110340001	110390000	8.03224	TNRC6B
16	53840001	53890000	8.03247	RC3H1
7	59840001	59890000	8.03311	MATR3
7	59840001	59890000	8.03311	PAIP2
7	59840001	59890000	8.03311	SLC23A1
19	23300001	23350000	8.03469	PAFAH1B1
5	109260001	109310000	8.03508	SUN2
5	109260001	109310000	8.03508	GTPBP1
5	55660001	55710000	8.03643	MYO1A
5	55660001	55710000	8.03643	NEMP1
5	55660001	55710000	8.03643	NAB2
5	55660001	55710000	8.03643	STAT6
14	50760001	50810000	8.03691	CSPP1
14	50760001	50810000	8.03691	ARFGEF1
6	69480001	69530000	8.03722	FIP1L1
9	76120001	76170000	8.03802	ESR1
11	94280001	94330000	8.03905	DENND1A
10	66500001	66550000	8.03976	INO80
15	39660001	39710000	8.03984	SBF2
2	29120001	29170000	8.04359	RNF25
2	29120001	29170000	8.04359	STK36
2	29120001	29170000	8.04359	TTLL4
4	5260001	5310000	8.04645	GALNT11
4	5260001	5310000	8.04645	KMT2C
14	80960001	81010000	8.04831	MAPK15
14	80960001	81010000	8.04831	CCDC166
14	80960001	81010000	8.04831	ZNF623
14	80960001	81010000	8.04831	LOC106502822
14	80960001	81010000	8.04831	LOC102183805
11	96900001	96950000	8.04992	LMX1B
11	96900001	96950000	8.04992	LOC108637166
11	14880001	14930000	8.05007	BIRC6
7	59600001	59650000	8.05232	CXXC5
18	49020001	49070000	8.05451	CATSPERG
18	49020001	49070000	8.05451	KCNK6
18	49020001	49070000	8.05451	YIF1B
12	52820001	52870000	8.05483	NUP58
12	52820001	52870000	8.05483	MTMR6
11	93660001	93710000	8.05709	GPR21
11	93660001	93710000	8.05709	RABGAP1
22	17180001	17230000	8.05782	SRGAP3
10	51880001	51930000	8.06285	RNF111
24	43880001	43930000	8.06481	MC2R
11	15140001	15190000	8.06538	TTC27
7	59860001	59910000	8.06742	MATR3
7	59860001	59910000	8.06742	PAIP2
7	59860001	59910000	8.06742	SLC23A1
6	69520001	69570000	8.06767	LNX1
6	69520001	69570000	8.06767	FIP1L1
11	94480001	94530000	8.06767	DENND1A
11	42880001	42930000	8.07168	BCL11A
26	28720001	28770000	8.07275	GBF1
12	50980001	51030000	8.0767	XPO4
11	72100001	72150000	8.07778	SLC5A6
11	72100001	72150000	8.07778	ATRAID
11	72100001	72150000	8.07778	CAD
11	72100001	72150000	8.07778	SLC30A3
11	71480001	71530000	8.07861	BRE
14	50740001	50790000	8.0791	ARFGEF1
18	57060001	57110000	8.08034	CPT1C
18	57060001	57110000	8.08034	ADM5
18	57060001	57110000	8.08034	PRMT1
[truncated: 635 more rows]

## Sheet: Table S7
KEGG pathway analysis and GO enrichment of Matou goat candidate genes overlapped by θπ and CLR methods after corrected.
#Term	Database	ID	Count	Corrected PValue	Input	Fold Enrichment	Bonferroni	Benjamini	FDR	Hyperlink
Ras signaling pathway	KEGG_PATHWAY	chx04014	8	0.0122851	BRAP|EFNA3|RRAS|CSF1|KIT|REL|EFNA4|RASGRP4	3.17437	0.920663	1	1	https://www.kegg.jp/entry/chx04014
Notch signaling pathway	KEGG_PATHWAY	chx04330	4	0.0259029	TLE4|TLE2|EP300|TLE6	6.19262	0.995393	1	1	https://www.kegg.jp/entry/chx:102191813
Axon guidance	KEGG_PATHWAY	chx04360	6	0.0403996	EFNA3|RRAS|LOC108633277|SEMA3B|EFNA4|GNAI2	3.14792	0.999787	1	1	https://www.kegg.jp/kegg-bin/show_pathway?chx04360
Malaria	KEGG_PATHWAY	chx05144	4	0.0170103	LRP1|LOC102168680|TLR2|LOC102168959	7.26442	0.970315	1	1	https://www.kegg.jp/entry/pathway+chx05144
cytosol	Gene Ontology	GO:0005829	44	0.000315	DAZAP1|AHCYL1|LMOD1|SRP54|UBR4|GPS2|SLC2A4|NOC2L|RPAP2|RASGRP4|GNAI2|SOX2|STRIP1|NPEPPS|ARFRP1|EXOSC1|PPP2R3C|RUSC1|GRAP2|PPP6R2|SLC17A5|EP300|STAT6|AASDHPPT|SCYL1|HERC6|NCOA1|APC2|BRAP|HEXIM2|FDPS|CAD|SAMD4A|ATG13|MTOR|KLHL20|PARP10|NR5A1|COPS5|ELF3|DNAJC7|IRF3|CUTC|PLEC	1.71463	0.0575763	0.0296455	0.0296455	http://amigo.geneontology.org/amigo/term/GO:005829
regulation of protein kinase B signaling	Gene Ontology	GO:0051896	3	0.00442904	RCN3|RRAS|MTOR	28.9937	0.962049	1	1	http://amigo.geneontology.org/amigo/term/GO:0051896
regulation of transcription, DNA-templated	Gene Ontology	GO:0006355	12	0.00961031	RERE|SOX2|TLE4|MED23|TLE2|L3MBTL2|DMRT1|KMT2C|AHRR|LOC102180305|HMGA2|TLE6	2.45593	0.999189	1	1	http://amigo.geneontology.org/amigo/term/GO:0006355
megakaryocyte development	Gene Ontology	GO:0035855	3	0.0157604	KIT|EP300|SH2B3	15.3496	0.999992	1	1	http://amigo.geneontology.org/amigo/term/GO:0035855
inflammatory response	Gene Ontology	GO:0006954	6	0.0240915	ELF3|CSF1|KIT|MTOR|SCYL1|TLR2	3.64955	1	1	1	http://amigo.geneontology.org/amigo/term/GO:0006954
nucleoplasm	Gene Ontology	GO:0005654	31	0.0331528	DAZAP1|RNMT|UBR4|NOC2L|SMC3|RASGRP4|GNAI2|SOX2|EXOSC10|PPP2R3C|GRAP2|TIMM17A|STAT6|HERC6|NCOA1|HEXIM1|BRAP|TLE4|FDPS|ZGPAT|BCL11A|CAD|NOSIP|DARS2|ASH1L|NR5A1|COPS5|TLX3|ELF3|DNAJC7|CUTC	1.44551	0.998233	1	1	http://amigo.geneontology.org/amigo/term/GO:0005654
negative regulation of protein K63-linked ubiquitination	Gene Ontology	GO:1900045	2	0.0338844	PARP10|GPS2	57.9873	1	1	1	http://amigo.geneontology.org/amigo/term/GO:1900045
T-helper 1 cell lineage commitment	Gene Ontology	GO:0002296	2	0.0338844	STAT6|MTOR	57.9873	1	1	1	http://amigo.geneontology.org/amigo/term/GO:0002296
transcription regulatory region sequence-specific DNA binding	Gene Ontology	GO:0000976	4	0.0361982	SOX2|IRF3|ZBTB46|HMGA2	5.47254	0.999949	1	1	http://amigo.geneontology.org/amigo/term/GO:0000976
transcription corepressor activity	Gene Ontology	GO:0003714	5	0.0387666	RERE|TLE2|GPS2|HMGA2|NOC2L	3.90896	0.999975	1	1	http://amigo.geneontology.org/amigo/term/GO:0003714
negative regulation of transcription from RNA polymerase II promoter	Gene Ontology	GO:0000122	10	0.0407145	HEXIM1|HEXIM2|NR6A1|DMRT1|EP300|GPS2|HMGA2|STAT6|NOC2L|JARID2	2.1691	1	1	1	http://amigo.geneontology.org/amigo/term/GO:0000122
chromatin organization	Gene Ontology	GO:0006325	5	0.042782	L3MBTL2|PRMT1|KMT2C|EP300|ASH1L	3.78178	1	1	1	http://amigo.geneontology.org/amigo/term/GO:0006325
stem cell differentiation	Gene Ontology	GO:0048863	3	0.0430479	KIT|HMGA2|JARID2	8.99804	1	1	1	http://amigo.geneontology.org/amigo/term/GO:0048863
spleen development（脾脏发育）	Gene Ontology	GO:0048536	3	0.0430479	PPP2R3C|RC3H1|JARID2	8.99804	1	1	1	http://amigo.geneontology.org/amigo/term/GO:0048536
negative regulation of SMAD protein complex assembly	Gene Ontology	GO:0010991	2	0.0449237	PMEPA1|LDLRAD4	43.4905	1	1	1	http://amigo.geneontology.org/amigo/term/GO:0010991
response to chemical	Gene Ontology	GO:0042221	2	0.0449237	EP300|MTOR	43.4905	1	1	1	http://amigo.geneontology.org/amigo/term/GO:0042221
midbody	Gene Ontology	GO:0030496	5	0.0456053	APC2|MICAL1|BIRC6|ARL8A|GNAI2	3.70983	0.999846	1	1	http://amigo.geneontology.org/amigo/term/GO:0030496
heme binding	Gene Ontology	GO:0020037	6	0.0465111	HBM|LOC108633873|LOC108633874|LOC102168680|LOC102186172|LOC102168959	3.05444	0.999997	1	1	http://amigo.geneontology.org/amigo/term/GO:0020037
identical protein binding	Gene Ontology	GO:0042802	18	0.0471415	HEXIM1|BRAP|HEXIM2|RRM1|AHCYL1|DMRT1|DMRT2|SERPINC1|CAD|NAB2|MTOR|ANGPTL7|LUC7L|STAT6|SBF2|HCN2|TLR2|PAFAH1B1	1.63495	0.999998	1	1	http://amigo.geneontology.org/amigo/term/GO:0042802

## Sheet: Table S8
A summary of genes from Fst in Matou goat.
chr	start	end	fst	gene
6	70920001	70970000	0.461061	LOC108636277
6	70940001	70990000	0.445534	LOC108636277
6	95520001	95570000	0.401595	C6H4orf22
6	95500001	95550000	0.374853	C6H4orf22
6	95540001	95590000	0.372718	C6H4orf22
13	75280001	75330000	0.327235	EYA2
13	75280001	75330000	0.327235	ZMYND8
6	22440001	22490000	0.322579	MANBA
6	22440001	22490000	0.322579	NFKB1
14	60520001	60570000	0.318692	RB1CC1
5	92600001	92650000	0.310091	STRAP
28	43840001	43890000	0.308996	CCSAP
13	22920001	22970000	0.305168	SPAG6
13	63520001	63570000	0.304823	PIGU
13	57320001	57370000	0.304545	RAB22A
13	57320001	57370000	0.304545	LOC102191534
15	81060001	81110000	0.301255	MRE11A
28	43820001	43870000	0.298322	LOC102182198
28	43820001	43870000	0.298322	LOC108634157
6	70900001	70950000	0.297982	LOC108636277
5	92620001	92670000	0.296767	STRAP
13	75260001	75310000	0.295939	EYA2
13	75260001	75310000	0.295939	ZMYND8
15	81080001	81130000	0.295453	MRE11A
13	22900001	22950000	0.294689	SPAG6
25	36960001	37010000	0.288616	TSC22D4
25	36960001	37010000	0.288616	PPP1R35
25	36960001	37010000	0.288616	MEPCE
25	36960001	37010000	0.288616	ZCWPW1
25	36960001	37010000	0.288616	C25H7orf61
6	95460001	95510000	0.287244	C6H4orf22
13	63660001	63710000	0.286987	NCOA6
15	81040001	81090000	0.286053	MRE11A
6	95400001	95450000	0.284518	FGF5
1	83240001	83290000	0.283386	KLHL6
19	45800001	45850000	0.283116	KANSL1
19	45800001	45850000	0.283116	CDC27
6	45120001	45170000	0.277881	SEPSECS
6	95480001	95530000	0.276738	C6H4orf22
10	45300001	45350000	0.275657	MYO5A
13	63640001	63690000	0.275651	NCOA6
6	45100001	45150000	0.275533	SEPSECS
1	150520001	150570000	0.274965	ERG
13	62000001	62050000	0.274647	LOC102171351
22	52500001	52550000	0.270043	SETD2
22	52500001	52550000	0.270043	LOC102183373
22	52500001	52550000	0.270043	NBEAL2
7	280001	330000	0.269115	CAMK4
14	60540001	60590000	0.268543	RB1CC1
22	52480001	52530000	0.268514	SETD2
13	63500001	63550000	0.265149	MAP1LC3A
13	63500001	63550000	0.265149	PIGU
10	100480001	100530000	0.264384	MCC
13	63540001	63590000	0.263121	PIGU
2	82500001	82550000	0.262911	KYNU
14	17040001	17090000	0.262654	LOC108637516
14	17040001	17090000	0.262654	VPS13B
12	42160001	42210000	0.262458	KLHL1
6	95420001	95470000	0.262133	FGF5
13	46480001	46530000	0.260728	PRND
13	7520001	7570000	0.258928	MACROD2
15	80520001	80570000	0.258632	GRIA4
6	22420001	22470000	0.258236	MANBA
10	3040001	3090000	0.257082	SPATA7
19	45820001	45870000	0.252723	CDC27
15	50400001	50450000	0.252005	SC5D
7	300001	350000	0.251285	CAMK4
19	45780001	45830000	0.251272	KANSL1
12	58680001	58730000	0.251	STARD13
28	29820001	29870000	0.247638	LOC108634141
28	29820001	29870000	0.247638	ANK3
13	15860001	15910000	0.24699	LOC106502748
13	15860001	15910000	0.24699	PROSER2
10	21060001	21110000	0.24602	LOC102178735
10	21060001	21110000	0.24602	SYNJ2BP
8	23200001	23250000	0.245623	LOC108633243
9	49520001	49570000	0.245389	ORC3
9	49520001	49570000	0.245389	AKIRIN2
13	46460001	46510000	0.244708	PRNP
13	46460001	46510000	0.244708	PRND
15	8280001	8330000	0.24422	CD82
21	27320001	27370000	0.244156	LOC108638464
21	27320001	27370000	0.244156	LOC102178490
18	9900001	9950000	0.243409	HSD17B2
14	17080001	17130000	0.243252	VPS13B
15	80740001	80790000	0.24256	MSANTD4
6	95380001	95430000	0.242313	FGF5
10	3060001	3110000	0.241935	SPATA7
12	35860001	35910000	0.24164	TBC1D4
12	58700001	58750000	0.241546	STARD13
7	26620001	26670000	0.241425	EDIL3
10	45280001	45330000	0.239875	MYO5A
3	25480001	25530000	0.239733	CDKN2C
13	15880001	15930000	0.23857	PROSER2
7	26600001	26650000	0.23748	EDIL3
5	49180001	49230000	0.237171	SRGAP1
6	70700001	70750000	0.236806	KIT
18	9880001	9930000	0.235568	SDR42E1
13	63620001	63670000	0.234255	TP53INP2
13	63620001	63670000	0.234255	NCOA6
25	41020001	41070000	0.234239	SDK1
5	48820001	48870000	0.234005	C5H12orf66
5	48820001	48870000	0.234005	XPOT
21	50840001	50890000	0.233969	LRFN5
21	27340001	27390000	0.23376	LOC102178490
13	57340001	57390000	0.233242	RAB22A
13	57340001	57390000	0.233242	LOC102191534
15	80500001	80550000	0.233019	GRIA4
28	21920001	21970000	0.232749	TRNAS-GGA
28	21920001	21970000	0.232749	CTNNA3
9	49540001	49590000	0.232523	ORC3
9	49540001	49590000	0.232523	AKIRIN2
14	17060001	17110000	0.232209	VPS13B
15	50420001	50470000	0.231607	SC5D
22	52520001	52570000	0.231417	SETD2
22	52520001	52570000	0.231417	LOC102183373
22	52520001	52570000	0.231417	NBEAL2
1	139200001	139250000	0.230974	SH3BGR
6	89600001	89650000	0.23076	LOC102182683
6	89600001	89650000	0.23076	LOC108636234
6	89600001	89650000	0.23076	LOC102179276
13	7540001	7590000	0.230027	MACROD2
13	25080001	25130000	0.229901	PRTFDC1
3	28800001	28850000	0.229791	SSBP3
14	17100001	17150000	0.229639	VPS13B
7	56980001	57030000	0.229539	LOC106502360
6	95440001	95490000	0.229444	C6H4orf22
6	95440001	95490000	0.229444	FGF5
10	100460001	100510000	0.228794	MCC
24	55060001	55110000	0.227537	TCF4
13	63560001	63610000	0.227382	PIGU
15	8300001	8350000	0.227288	CD82
11	105460001	105510000	0.227147	CACNA1B
9	76480001	76530000	0.22675	SYNE1
22	49760001	49810000	0.226617	DOCK3
22	49760001	49810000	0.226617	MAPKAPK3
15	81000001	81050000	0.226058	LOC108637642
15	81000001	81050000	0.226058	MRE11A
15	81000001	81050000	0.226058	ANKRD49
12	42140001	42190000	0.225648	KLHL1
3	107000001	107050000	0.225226	LOC102182927
13	75300001	75350000	0.22375	ZMYND8
13	63680001	63730000	0.223427	LOC108637356
13	63680001	63730000	0.223427	NCOA6
6	70720001	70770000	0.223042	KIT
10	45320001	45370000	0.222904	ARPP19
10	45320001	45370000	0.222904	MYO5A
13	25060001	25110000	0.222591	PRTFDC1
10	21080001	21130000	0.222313	LOC102178735
10	21080001	21130000	0.222313	SYNJ2BP
13	63600001	63650000	0.222089	TP53INP2
13	63600001	63650000	0.222089	NCOA6
7	260001	310000	0.222053	CAMK4
10	100500001	100550000	0.221815	MCC
14	30680001	30730000	0.221708	LOC108637478
17	3400001	3450000	0.221481	TTC28
18	53260001	53310000	0.221334	ZNF235
18	53260001	53310000	0.221334	ZNF112
6	95560001	95610000	0.221256	C6H4orf22
15	81020001	81070000	0.221052	LOC108637642
15	81020001	81070000	0.221052	MRE11A
15	81020001	81070000	0.221052	ANKRD49
11	9900001	9950000	0.22091	DOK1
11	9900001	9950000	0.22091	M1AP
11	9900001	9950000	0.22091	LOXL3
12	35880001	35930000	0.220581	TBC1D4
4	44920001	44970000	0.220287	TRNAK-CUU
11	60880001	60930000	0.220047	EHBP1
12	15460001	15510000	0.219462	LOC102180841
12	15440001	15490000	0.219462	LOC102180583
12	15440001	15490000	0.219462	LOC102180841
13	75240001	75290000	0.219234	TRNAG-UCC
13	75240001	75290000	0.219234	EYA2
15	80960001	81010000	0.219181	AASDHPPT
15	80960001	81010000	0.219181	ANKRD49
11	10180001	10230000	0.219158	SLC4A5
11	9840001	9890000	0.218723	M1AP
11	9840001	9890000	0.218723	SEMA4F
23	600001	650000	0.218701	FOXQ1
10	48540001	48590000	0.21855	PRTG
5	57640001	57690000	0.218341	LOC102178706
15	80920001	80970000	0.218299	AASDHPPT
15	80920001	80970000	0.218299	KBTBD3
12	42180001	42230000	0.217922	KLHL1
5	92580001	92630000	0.217227	STRAP
5	92580001	92630000	0.217227	DERA
6	37800001	37850000	0.216889	DCAF16
6	37800001	37850000	0.216889	LOC106502187
6	37800001	37850000	0.216889	FAM184B
11	77460001	77510000	0.215984	TDRD15
15	80620001	80670000	0.215835	GRIA4
10	3080001	3130000	0.215549	SPATA7
4	65980001	66030000	0.215238	FOXP2
7	57000001	57050000	0.215219	LOC106502360
21	50860001	50910000	0.214756	LRFN5
8	23220001	23270000	0.214746	HACD4
14	67040001	67090000	0.213972	LOC106502835
14	67040001	67090000	0.213972	NSMCE2
13	57300001	57350000	0.213928	RAB22A
14	30700001	30750000	0.213852	LOC108637478
17	17220001	17270000	0.213466	P2RX7
17	3440001	3490000	0.213301	TTC28
15	81100001	81150000	0.213156	MRE11A
15	81100001	81150000	0.213156	GPR83
10	45260001	45310000	0.21272	MYO5A
1	129680001	129730000	0.212541	LOC102191084
1	129680001	129730000	0.212541	LOC102190822
18	11100001	11150000	0.212463	CDH13
18	20500001	20550000	0.212231	SIAH1
18	20500001	20550000	0.212231	LONP2
11	60860001	60910000	0.212167	EHBP1
1	139180001	139230000	0.212106	SH3BGR
1	149020001	149070000	0.211642	HLCS
12	42080001	42130000	0.211061	KLHL1
5	25240001	25290000	0.211011	PPP1R1A
5	25240001	25290000	0.211011	PDE1B
5	25240001	25290000	0.211011	NCKAP1L
13	25040001	25090000	0.210806	PRTFDC1
13	63580001	63630000	0.210683	TP53INP2
13	63580001	63630000	0.210683	PIGU
11	105480001	105530000	0.210587	CACNA1B
11	102120001	102170000	0.210086	DDX31
1	82640001	82690000	0.209703	ABCF3
1	82640001	82690000	0.209703	AP2M1
1	82640001	82690000	0.209703	DVL3
1	82640001	82690000	0.209703	EIF2B5
13	15620001	15670000	0.20958	USP6NL
10	60300001	60350000	0.209478	POLE2
10	60300001	60350000	0.209478	KLHDC1
8	22140001	22190000	0.209433	LOC102173187
8	22140001	22190000	0.209433	LOC108636541
15	50440001	50490000	0.209399	SC5D
10	60320001	60370000	0.209383	DNAAF2
10	60320001	60370000	0.209383	POLE2
10	60320001	60370000	0.209383	KLHDC1
12	58720001	58770000	0.209359	STARD13
6	92500001	92550000	0.209226	CCNG2
9	76500001	76550000	0.208791	SYNE1
5	48800001	48850000	0.208397	C5H12orf66
5	48800001	48850000	0.208397	XPOT
5	48800001	48850000	0.208397	C5H12orf56
15	80600001	80650000	0.208237	GRIA4
2	36180001	36230000	0.208216	ERBB4
19	45860001	45910000	0.208148	CDC27
13	63360001	63410000	0.207938	ITCH
7	56960001	57010000	0.207901	LOC106502360
1	129700001	129750000	0.207778	LOC102191084
1	129700001	129750000	0.207778	LOC100861210
13	6900001	6950000	0.207766	TASP1
1	149040001	149090000	0.207733	HLCS
23	3820001	3870000	0.207727	TRNAC-ACA
11	47840001	47890000	0.207711	LOC102188868
14	22720001	22770000	0.207314	TRNAS-GGA
14	17280001	17330000	0.206862	VPS13B
18	6360001	6410000	0.206847	VAT1L
14	60500001	60550000	0.20674	RB1CC1
1	143720001	143770000	0.206661	C1H21orf33
1	143720001	143770000	0.206661	PWP2
1	143720001	143770000	0.206661	TRAPPC10
2	101520001	101570000	0.206	SLC4A10
17	3420001	3470000	0.205805	TTC28
10	62080001	62130000	0.205772	TRNAC-ACA
2	82520001	82570000	0.205737	KYNU
12	42060001	42110000	0.205655	KLHL1
11	105440001	105490000	0.205479	CACNA1B
18	53240001	53290000	0.205382	ZNF233
18	53240001	53290000	0.205382	ZNF235
5	57120001	57170000	0.20521	LOC102181272
22	49740001	49790000	0.20501	DOCK3
22	49740001	49790000	0.20501	MAPKAPK3
1	21600001	21650000	0.20501	LIPI
14	17260001	17310000	0.204894	TRNAS-GGA
14	17260001	17310000	0.204894	VPS13B
26	46100001	46150000	0.204868	PCDH15
22	52420001	52470000	0.204847	SETD2
22	52420001	52470000	0.204847	KIF9
22	52420001	52470000	0.204847	LOC102173511
18	11120001	11170000	0.204753	CDH13
15	80480001	80530000	0.204589	GRIA4
13	63800001	63850000	0.204568	ACSS2
13	63800001	63850000	0.204568	GSS
11	72900001	72950000	0.204323	ADGRF3
11	72900001	72950000	0.204323	HADHB
11	72900001	72950000	0.204323	EPT1
22	52400001	52450000	0.203603	KIF9
22	52400001	52450000	0.203603	LOC102173511
1	21580001	21630000	0.203579	LIPI
14	17240001	17290000	0.203414	TRNAS-GGA
14	17240001	17290000	0.203414	VPS13B
11	9920001	9970000	0.203342	DOK1
11	9920001	9970000	0.203342	HTRA2
11	9920001	9970000	0.203342	AUP1
11	9920001	9970000	0.203342	TLX2
11	9920001	9970000	0.203342	M1AP
11	9920001	9970000	0.203342	LOXL3
11	9920001	9970000	0.203342	DQX1
14	22740001	22790000	0.203146	LOC102168648
15	80940001	80990000	0.203143	AASDHPPT
5	95280001	95330000	0.20279	EMP1
10	70560001	70610000	0.202775	C10H15orf41
20	70960001	71010000	0.202014	LPCAT1
1	132340001	132390000	0.201881	STAG1
8	101240001	101290000	0.20166	SUSD1
19	45840001	45890000	0.201602	CDC27
15	80980001	81030000	0.201338	LOC108637642
15	80980001	81030000	0.201338	ANKRD49
7	26420001	26470000	0.201198	EDIL3
1	99640001	99690000	0.200889	ZBBX
24	43800001	43850000	0.200766	FAM210A
24	43800001	43850000	0.200766	RNMT
24	43800001	43850000	0.200766	LDLRAD4
9	49440001	49490000	0.200625	TRNAE-UUC
6	89580001	89630000	0.200302	LOC102182395
6	89580001	89630000	0.200302	LOC102182683
6	89580001	89630000	0.200302	LOC108636234
5	49200001	49250000	0.200279	TMEM5
5	49200001	49250000	0.200279	SRGAP1
6	89620001	89670000	0.200278	LOC108636234
6	89620001	89670000	0.200278	LOC102179276
15	6480001	6530000	0.20015	AMBRA1
13	63720001	63770000	0.200121	LOC108637356
13	63720001	63770000	0.200121	GGT7
13	63720001	63770000	0.200121	ACSS2
13	63720001	63770000	0.200121	NCOA6
22	52360001	52410000	0.199911	KLHL18
22	52360001	52410000	0.199911	KIF9
22	52360001	52410000	0.199911	LOC102173511
1	92920001	92970000	0.199792	NLGN1
14	67060001	67110000	0.199707	LOC106502835
14	67060001	67110000	0.199707	NSMCE2
25	27020001	27070000	0.199688	ZNF646
25	27020001	27070000	0.199688	STX4
25	27020001	27070000	0.199688	ZNF668
25	27020001	27070000	0.199688	PRSS53
11	72880001	72930000	0.19963	EPT1
11	77480001	77530000	0.199468	TDRD15
1	129720001	129770000	0.198853	LOC100861210
22	52380001	52430000	0.198803	KLHL18
22	52380001	52430000	0.198803	KIF9
22	52380001	52430000	0.198803	LOC102173511
29	21840001	21890000	0.198618	SLC17A6
15	80720001	80770000	0.198371	MSANTD4
15	80640001	80690000	0.198317	GRIA4
1	83220001	83270000	0.19809	KLHL6
11	60980001	61030000	0.19809	EHBP1
26	32700001	32750000	0.198079	SFRP5
26	32700001	32750000	0.198079	MARVELD1
26	32700001	32750000	0.198079	ZFYVE27
6	45140001	45190000	0.198054	SEPSECS
10	48520001	48570000	0.197973	PRTG
13	53200001	53250000	0.197608	ZNF512B
13	53200001	53250000	0.197608	MIR1388
13	53200001	53250000	0.197608	DNAJC5
13	53200001	53250000	0.197608	LOC108637400
13	53200001	53250000	0.197608	UCKL1
15	80580001	80630000	0.197597	GRIA4
20	65460001	65510000	0.197512	ADCY2
18	62040001	62090000	0.197243	ZNF845
18	62040001	62090000	0.197243	LOC108633297
18	62040001	62090000	0.197243	LOC102175108
17	320001	370000	0.197157	LOC102175508
17	320001	370000	0.197157	LOC102175234
17	320001	370000	0.197157	LOC102174962
17	320001	370000	0.197157	LOC102176353
12	42100001	42150000	0.196986	KLHL1
13	7560001	7610000	0.196502	MACROD2
8	15140001	15190000	0.196237	MIR873
8	15140001	15190000	0.196237	MIR876
6	37780001	37830000	0.195935	LOC106502187
6	37780001	37830000	0.195935	FAM184B
14	17300001	17350000	0.195836	VPS13B
8	104000001	104050000	0.19559	TNC
28	35120001	35170000	0.195586	RYR2
25	36940001	36990000	0.195254	TSC22D4
25	36940001	36990000	0.195254	PPP1R35
25	36940001	36990000	0.195254	MEPCE
25	36940001	36990000	0.195254	NYAP1
25	36940001	36990000	0.195254	ZCWPW1
25	36940001	36990000	0.195254	C25H7orf61
2	111020001	111070000	0.195169	TLK1
11	9880001	9930000	0.194997	M1AP
7	28340001	28390000	0.194873	RPS23
7	28340001	28390000	0.194873	ATP6AP1L
7	28340001	28390000	0.194873	ATG10
13	53220001	53270000	0.194862	MIR1388
13	53220001	53270000	0.194862	DNAJC5
13	53220001	53270000	0.194862	TPD52L2
13	53220001	53270000	0.194862	UCKL1
19	45760001	45810000	0.194841	KANSL1
2	111000001	111050000	0.194724	TLK1
17	3460001	3510000	0.194638	TTC28
4	56780001	56830000	0.194552	BBS9
1	92940001	92990000	0.194279	NLGN1
6	91640001	91690000	0.19417	FAM47E
10	42080001	42130000	0.194121	GALK2
28	21900001	21950000	0.193916	TRNAS-GGA
28	21900001	21950000	0.193916	CTNNA3
13	22880001	22930000	0.19379	SPAG6
3	107020001	107070000	0.193577	LOC102182927
3	107020001	107070000	0.193577	LOC102182460
14	17120001	17170000	0.193556	VPS13B
13	6880001	6930000	0.193258	TASP1
28	29840001	29890000	0.192988	LOC108634141
18	43720001	43770000	0.192921	TRNAG-CCC
9	76460001	76510000	0.192896	SYNE1
2	13220001	13270000	0.192855	SDC3
1	132380001	132430000	0.192801	STAG1
28	8880001	8930000	0.19222	TRNAC-GCA
28	8880001	8930000	0.19222	NRG3
8	101220001	101270000	0.192081	SUSD1
5	48840001	48890000	0.192065	C5H12orf66
24	43820001	43870000	0.192049	MC5R
24	43820001	43870000	0.192049	FAM210A
24	43820001	43870000	0.192049	RNMT
3	106980001	107030000	0.191766	LOC102183650
3	106980001	107030000	0.191766	LOC102182927
21	21340001	21390000	0.191704	CRTC3
1	82540001	82590000	0.191635	PSMD2
1	82540001	82590000	0.191635	EIF4G1
1	82540001	82590000	0.191635	ECE2
24	55080001	55130000	0.191339	TCF4
28	43800001	43850000	0.19126	LOC102182198
28	43800001	43850000	0.19126	LOC108634157
15	80900001	80950000	0.191259	AASDHPPT
15	80900001	80950000	0.191259	KBTBD3
13	15600001	15650000	0.191081	USP6NL
28	35100001	35150000	0.190875	RYR2
1	150540001	150590000	0.190857	ERG
6	22400001	22450000	0.19077	MANBA
14	30300001	30350000	0.190687	LOC108637525
10	21040001	21090000	0.190595	LOC102178735
11	102140001	102190000	0.190379	DDX31
11	102140001	102190000	0.190379	GTF3C4
17	17200001	17250000	0.190248	P2RX7
9	49420001	49470000	0.190217	TRNAE-UUC
6	69620001	69670000	0.189995	LNX1
18	62020001	62070000	0.18998	ZNF845
18	62020001	62070000	0.18998	LOC108633297
18	62020001	62070000	0.18998	LOC102175108
2	36160001	36210000	0.189972	ERBB4
24	52780001	52830000	0.189941	LOC108633778
6	70680001	70730000	0.189786	KIT
11	10200001	10250000	0.189316	SLC4A5
25	28540001	28590000	0.189281	CALN1
1	132360001	132410000	0.188718	STAG1
18	15320001	15370000	0.188649	RNF166
18	15320001	15370000	0.188649	SNAI3
18	15320001	15370000	0.188649	PIEZO1
18	15320001	15370000	0.188649	CTU2
22	8120001	8170000	0.188391	TRNAE-CUC
1	132400001	132450000	0.188308	STAG1
4	66000001	66050000	0.188289	FOXP2
11	61000001	61050000	0.188111	EHBP1
1	132160001	132210000	0.188091	STAG1
2	13240001	13290000	0.188038	SDC3
5	11100001	11150000	0.187549	PPFIA2
26	42080001	42130000	0.187231	PAPSS2
22	21880001	21930000	0.187217	LOC102189632
12	35840001	35890000	0.1872	TBC1D4
12	42380001	42430000	0.187191	KLHL1
21	27120001	27170000	0.187188	LOC108638531
17	22800001	22850000	0.187097	SLC15A4
6	91660001	91710000	0.186891	FAM47E
3	28820001	28870000	0.186706	SSBP3
11	14460001	14510000	0.186607	MEMO1
14	30660001	30710000	0.186346	LOC108637478
11	9860001	9910000	0.186026	M1AP
18	6340001	6390000	0.185893	TRNAW-CCA
18	6340001	6390000	0.185893	VAT1L
11	105500001	105550000	0.185612	CACNA1B
1	116440001	116490000	0.185602	P2RY14
1	116440001	116490000	0.185602	MED12L
28	8860001	8910000	0.185598	NRG3
1	132180001	132230000	0.185547	STAG1
13	63820001	63870000	0.185426	MIR499
13	63820001	63870000	0.185426	GSS
13	63820001	63870000	0.185426	MYH7B
13	36920001	36970000	0.185279	LOC102179575
2	36200001	36250000	0.185262	ERBB4
11	14440001	14490000	0.185086	MEMO1
11	37700001	37750000	0.185065	CCDC88A
6	70140001	70190000	0.184899	GSX2
6	70140001	70190000	0.184899	CHIC2
22	1540001	1590000	0.184893	NEK10
5	30180001	30230000	0.184841	LOC102178426
5	30180001	30230000	0.184841	TUBA1C
18	9920001	9970000	0.184755	HSD17B2
25	27540001	27590000	0.184718	PSPH
25	27540001	27590000	0.184718	CCT6A
25	27540001	27590000	0.184718	GBAS
18	15300001	15350000	0.184695	MVD
18	15300001	15350000	0.184695	RNF166
18	15300001	15350000	0.184695	SNAI3
18	15300001	15350000	0.184695	PIEZO1
18	15300001	15350000	0.184695	CTU2
9	41580001	41630000	0.184664	MANEA
11	102100001	102150000	0.18466	DDX31
11	102100001	102150000	0.18466	BARHL1
22	10580001	10630000	0.184443	DCLK3
14	17320001	17370000	0.184375	VPS13B
14	30580001	30630000	0.184277	LOC108637478
10	60280001	60330000	0.184158	KLHDC2
10	60280001	60330000	0.184158	KLHDC1
13	15840001	15890000	0.184115	LOC106502748
13	15840001	15890000	0.184115	ECHDC3
13	15840001	15890000	0.184115	PROSER2
28	21940001	21990000	0.184051	TRNAS-GGA
28	21940001	21990000	0.184051	CTNNA3
22	52460001	52510000	0.184023	SETD2
22	52460001	52510000	0.184023	LOC102173511
18	21520001	21570000	0.184011	ITFG1
13	62880001	62930000	0.184002	TRNAG-UCC
23	3800001	3850000	0.183939	TRNAC-ACA
11	5860001	5910000	0.183774	RPL31
11	5860001	5910000	0.183774	NPAS2
11	5860001	5910000	0.183774	TBC1D8
10	86080001	86130000	0.183542	LOC108636835
10	86080001	86130000	0.183542	ITGA11
22	49780001	49830000	0.183499	MAPKAPK3
11	24140001	24190000	0.183403	LOC108637107
1	132000001	132050000	0.18332	STAG1
28	8840001	8890000	0.183135	NRG3
5	22980001	23030000	0.183134	NUDT4
5	22980001	23030000	0.183134	UBE2N
12	61880001	61930000	0.18313	RFXAP
12	61880001	61930000	0.18313	SMAD9
20	3880001	3930000	0.183127	LOC102187714
20	3880001	3930000	0.183127	STK10
1	92900001	92950000	0.182932	NLGN1
9	68780001	68830000	0.18285	UTRN
10	94400001	94450000	0.182684	COL4A3BP
6	70740001	70790000	0.18262	KIT
22	7920001	7970000	0.182615	PDCD6IP
7	53480001	53530000	0.182506	PRELID2
13	63380001	63430000	0.182166	ITCH
3	25460001	25510000	0.181995	CDKN2C
3	25460001	25510000	0.181995	FAF1
1	132120001	132170000	0.181699	STAG1
13	6920001	6970000	0.181461	TASP1
1	132040001	132090000	0.181454	STAG1
21	27300001	27350000	0.181407	LOC108638464
13	53180001	53230000	0.181326	SAMD10
13	53180001	53230000	0.181326	ZNF512B
13	53180001	53230000	0.181326	MIR1388
13	53180001	53230000	0.181326	PRPF6
13	53180001	53230000	0.181326	DNAJC5
13	53180001	53230000	0.181326	LOC108637400
13	53180001	53230000	0.181326	UCKL1
13	36900001	36950000	0.181035	LOC102179575
12	14720001	14770000	0.180956	LOC102173859
6	45220001	45270000	0.180945	PI4K2B
1	132420001	132470000	0.1809	STAG1
9	76540001	76590000	0.18085	SYNE1
14	30780001	30830000	0.18071	LOC102185671
11	8560001	8610000	0.180652	LOC106502584
7	69940001	69990000	0.180549	ZNF496
13	61980001	62030000	0.180524	LOC102171351
1	132140001	132190000	0.180442	STAG1
12	59600001	59650000	0.180317	TRNAC-ACA
18	53220001	53270000	0.18027	ZNF233
18	53220001	53270000	0.18027	ZNF235
18	53220001	53270000	0.18027	LOC102189237
1	68400001	68450000	0.180259	LOC102173333
11	21400001	21450000	0.180193	CDKL4
11	21400001	21450000	0.180193	MAP4K3
14	67020001	67070000	0.180109	LOC106502835
14	67020001	67070000	0.180109	NSMCE2
13	7500001	7550000	0.18009	MACROD2
10	94420001	94470000	0.1798	HMGCR
10	94420001	94470000	0.1798	COL4A3BP
1	129740001	129790000	0.179739	FOXL2
1	129740001	129790000	0.179739	LOC100861210
14	17220001	17270000	0.179601	TRNAS-GGA
14	17220001	17270000	0.179601	VPS13B
1	132100001	132150000	0.179493	STAG1
3	94180001	94230000	0.17941	PTGFRN
2	106180001	106230000	0.179132	SCN9A
6	70160001	70210000	0.179	GSX2
22	52540001	52590000	0.178917	LOC102183373
22	52540001	52590000	0.178917	CCDC12
22	52540001	52590000	0.178917	NBEAL2
17	2700001	2750000	0.178887	RHBDD3
17	2700001	2750000	0.178887	EWSR1
17	2700001	2750000	0.178887	EMID1
15	80880001	80930000	0.178806	KBTBD3
6	61780001	61830000	0.178731	SHISA3
6	61780001	61830000	0.178731	ATP8A1
1	82720001	82770000	0.17863	LOC102185396
1	82720001	82770000	0.17863	LOC102185870
7	69920001	69970000	0.178569	ZNF496
1	132020001	132070000	0.17845	STAG1
1	132440001	132490000	0.178291	STAG1
3	28780001	28830000	0.178253	SSBP3
22	52440001	52490000	0.178231	SETD2
22	52440001	52490000	0.178231	LOC102173511
4	56820001	56870000	0.178016	BBS9
16	56680001	56730000	0.177985	ASTN1
5	56740001	56790000	0.177674	DGKA
5	56740001	56790000	0.177674	PYM1
1	129560001	129610000	0.177656	LOC102190268
10	86060001	86110000	0.177611	LOC108636835
10	86060001	86110000	0.177611	ITGA11
1	107120001	107170000	0.177548	LOC102180704
4	73120001	73170000	0.177528	SYPL1
17	56140001	56190000	0.177517	LOC108637891
13	63700001	63750000	0.177499	LOC108637356
13	63700001	63750000	0.177499	GGT7
13	63700001	63750000	0.177499	NCOA6
10	60340001	60390000	0.177464	DNAAF2
10	60340001	60390000	0.177464	RPL36AL
10	60340001	60390000	0.177464	LRR1
10	60340001	60390000	0.177464	POLE2
10	60340001	60390000	0.177464	MGAT2
13	53120001	53170000	0.177422	RGS19
13	53120001	53170000	0.177422	TCEA2
13	53120001	53170000	0.177422	SOX18
13	53120001	53170000	0.177422	PRPF6
14	71700001	71750000	0.17742	ASAP1
25	27040001	27090000	0.177404	ZNF646
25	27040001	27090000	0.177404	VKORC1
25	27040001	27090000	0.177404	BCKDK
25	27040001	27090000	0.177404	STX4
25	27040001	27090000	0.177404	ZNF668
25	27040001	27090000	0.177404	PRSS53
25	27040001	27090000	0.177404	KAT8
16	56640001	56690000	0.177379	ASTN1
13	19500001	19550000	0.177332	CCDC7
14	67080001	67130000	0.177301	NSMCE2
15	3740001	3790000	0.177228	LOC102185387
15	3740001	3790000	0.177228	LOC106502922
16	11480001	11530000	0.177212	RGS21
25	41000001	41050000	0.17711	SDK1
7	27340001	27390000	0.176972	XRCC4
14	17380001	17430000	0.17685	VPS13B
5	22960001	23010000	0.176783	NUDT4
5	22960001	23010000	0.176783	UBE2N
20	3860001	3910000	0.176654	LOC102187714
20	3860001	3910000	0.176654	FBXW11
20	3860001	3910000	0.176654	STK10
22	21860001	21910000	0.176575	LOC102189632
3	104800001	104850000	0.176571	RUSC1-AS1
3	104800001	104850000	0.176571	RUSC1
3	104800001	104850000	0.176571	FDPS
3	104800001	104850000	0.176571	ASH1L
14	17160001	17210000	0.176465	VPS13B
3	104820001	104870000	0.176162	RUSC1
3	104820001	104870000	0.176162	ASH1L
14	30600001	30650000	0.176114	LOC108637478
9	41560001	41610000	0.176109	MANEA
2	32620001	32670000	0.176088	ABCA12
3	101860001	101910000	0.175472	LOC108635595
3	101860001	101910000	0.175472	TCHHL1
13	25020001	25070000	0.175425	LOC106502736
13	25020001	25070000	0.175425	PRTFDC1
21	44820001	44870000	0.175371	KIAA0391
20	65480001	65530000	0.175342	ADCY2
18	16200001	16250000	0.175341	GAS8
12	15560001	15610000	0.17534	LOC102180841
2	88500001	88550000	0.175265	MBD5
8	75780001	75830000	0.175258	RPP25L
8	75780001	75830000	0.175258	ARID3C
8	75780001	75830000	0.175258	SIGMAR1
8	75780001	75830000	0.175258	DCTN3
8	75780001	75830000	0.175258	CNTFR
1	75780001	75830000	0.175208	UTS2B
11	21380001	21430000	0.174949	CDKL4
11	21380001	21430000	0.174949	MAP4K3
13	53160001	53210000	0.17484	SAMD10
13	53160001	53210000	0.17484	ZNF512B
13	53160001	53210000	0.17484	PRPF6
16	56660001	56710000	0.174743	ASTN1
1	82560001	82610000	0.174691	PSMD2
1	82560001	82610000	0.174691	CAMK2N2
1	82560001	82610000	0.174691	ALG3
1	82560001	82610000	0.174691	ECE2
5	47200001	47250000	0.174655	HMGA2
9	68760001	68810000	0.174592	UTRN
1	132080001	132130000	0.17448	STAG1
9	49560001	49610000	0.17435	ORC3
11	68220001	68270000	0.17419	C11H2orf42
11	68220001	68270000	0.17419	TIA1
13	25100001	25150000	0.174172	PRTFDC1
20	11360001	11410000	0.174167	PIK3R1
13	3300001	3350000	0.174164	SNAP25
7	93280001	93330000	0.174136	ZNF414
7	93280001	93330000	0.174136	MYO1F
7	93280001	93330000	0.174136	HNRNPM
7	93280001	93330000	0.174136	PRAM1
19	10720001	10770000	0.174092	TRNAC-ACA
19	10720001	10770000	0.174092	MED13
23	16100001	16150000	0.173979	PPP1R3G
23	16100001	16150000	0.173979	LYRM4
2	47860001	47910000	0.173973	SATB2
26	32680001	32730000	0.173962	SFRP5
26	32680001	32730000	0.173962	ZFYVE27
4	56800001	56850000	0.173957	BBS9
1	152700001	152750000	0.173887	ANKRD28
21	43680001	43730000	0.173817	NPAS3
1	82480001	82530000	0.173806	THPO
1	82480001	82530000	0.173806	CLCN2
1	82480001	82530000	0.173806	LOC106502122
1	82480001	82530000	0.173806	CHRD
1	82480001	82530000	0.173806	POLR2H
1	82480001	82530000	0.173806	FAM131A
22	49720001	49770000	0.173762	DOCK3
14	17360001	17410000	0.17371	VPS13B
14	30540001	30590000	0.173698	LOC108637478
1	132060001	132110000	0.173611	STAG1
13	19480001	19530000	0.173376	LOC108637363
21	15800001	15850000	0.173295	AKAP13
13	57360001	57410000	0.173285	LOC102191534
7	26580001	26630000	0.173282	EDIL3
14	30640001	30690000	0.173273	LOC108637478
7	26640001	26690000	0.173236	EDIL3
19	45880001	45930000	0.173087	MYL4
19	45880001	45930000	0.173087	CDC27
2	77040001	77090000	0.173061	HNMT
14	17020001	17070000	0.173009	LOC108637516
14	17020001	17070000	0.173009	VPS13B
25	28560001	28610000	0.172962	CALN1
24	30040001	30090000	0.172767	CHST9
13	39320001	39370000	0.172734	RALGAPA2
3	40760001	40810000	0.172716	AK4
24	35020001	35070000	0.172632	GREB1L
27	25660001	25710000	0.172467	TRNAE-UUC
27	25660001	25710000	0.172467	MTMR7
1	150480001	150530000	0.172299	KCNJ15
21	50820001	50870000	0.17225	LRFN5
17	15900001	15950000	0.172135	BRAP
17	3380001	3430000	0.172051	TTC28
13	61200001	61250000	0.172049	NOL4L
13	63480001	63530000	0.171943	MAP1LC3A
13	63480001	63530000	0.171943	DYNLRB1
13	63480001	63530000	0.171943	PIGU
3	51200001	51250000	0.171928	LHX8
2	101500001	101550000	0.171851	SLC4A10
26	42100001	42150000	0.171782	PAPSS2
18	23700001	23750000	0.171758	FTO
14	17340001	17390000	0.171672	VPS13B
13	59020001	59070000	0.171668	NSFL1C
13	59020001	59070000	0.171668	FKBP1A
3	101880001	101930000	0.17162	LOC108635595
3	101880001	101930000	0.17162	TCHHL1
29	45520001	45570000	0.171541	TRNAE-UUC
29	45520001	45570000	0.171541	KDM2A
25	36980001	37030000	0.171494	PPP1R35
25	36980001	37030000	0.171494	MEPCE
25	36980001	37030000	0.171494	ZCWPW1
25	36980001	37030000	0.171494	LOC102190927
5	25260001	25310000	0.171429	PDE1B
5	25260001	25310000	0.171429	NCKAP1L
14	30560001	30610000	0.171349	LOC108637478
25	32560001	32610000	0.17124	NCF1
25	32560001	32610000	0.17124	GTF2I
22	10560001	10610000	0.17123	DCLK3
22	10560001	10610000	0.17123	TRANK1
10	31360001	31410000	0.171191	CCDC175
10	31360001	31410000	0.171191	RTN1
6	37840001	37890000	0.171116	DCAF16
6	37840001	37890000	0.171116	LOC106502187
6	37840001	37890000	0.171116	NCAPG
18	11140001	11190000	0.171088	CDH13
7	26440001	26490000	0.171068	EDIL3
22	29840001	29890000	0.171028	EIF4E3
5	10220001	10270000	0.170956	LIN7A
7	8560001	8610000	0.170955	PAM
9	49500001	49550000	0.170853	AKIRIN2
11	14620001	14670000	0.170833	SLC30A6
11	14620001	14670000	0.170833	NLRC4
2	99560001	99610000	0.170787	2023-03-07
2	99560001	99610000	0.170787	LOC102168948
2	99560001	99610000	0.170787	LOC106502882
2	38300001	38350000	0.17075	MAP2
1	71020001	71070000	0.170526	PAK2
29	17320001	17370000	0.170523	KCTD21
29	17320001	17370000	0.170523	USP35
12	42400001	42450000	0.170517	KLHL1
1	21400001	21450000	0.170349	HSPA13
1	21400001	21450000	0.170349	LOC102181811
6	103840001	103890000	0.170297	EVC2
6	103840001	103890000	0.170297	EVC
1	75820001	75870000	0.170297	UTS2B
1	75820001	75870000	0.170297	OSTN
15	67080001	67130000	0.170276	SESN3
15	3760001	3810000	0.170227	LOC106501735
15	3760001	3810000	0.170227	LOC102184831
15	3760001	3810000	0.170227	LOC106502922
1	68420001	68470000	0.170184	LOC102173333
1	132320001	132370000	0.170115	STAG1
24	30060001	30110000	0.170074	CHST9
15	65400001	65450000	0.170039	ALKBH8
15	80560001	80610000	0.169966	GRIA4
13	53240001	53290000	0.169957	DNAJC5
13	53240001	53290000	0.169957	TPD52L2
13	53240001	53290000	0.169957	ABHD16B
10	42100001	42150000	0.16992	GALK2
13	64200001	64250000	0.169842	LOC108637419
13	64200001	64250000	0.169842	LOC102172278
11	9820001	9870000	0.169825	M1AP
11	9820001	9870000	0.169825	SEMA4F
23	80001	130000	0.169733	LOC102180551
23	80001	130000	0.169733	DUSP22
15	6460001	6510000	0.169642	AMBRA1
14	17580001	17630000	0.169509	VPS13B
18	47880001	47930000	0.169362	ZNF260
18	47880001	47930000	0.169362	LOC102191363
17	22640001	22690000	0.169348	TMEM132C
16	53640001	53690000	0.169299	KLHL20
1	132200001	132250000	0.16918	STAG1
11	14640001	14690000	0.169106	SLC30A6
11	14640001	14690000	0.169106	NLRC4
11	10220001	10270000	0.169103	LOC108637132
11	10220001	10270000	0.169103	SLC4A5
11	14480001	14530000	0.169047	DPY30
11	14480001	14530000	0.169047	MEMO1
1	32680001	32730000	0.16902	CADM2
3	94320001	94370000	0.168827	CD101
3	94320001	94370000	0.168827	TTF2
14	17400001	17450000	0.168793	VPS13B
28	19360001	19410000	0.168783	LOC102191766
14	17140001	17190000	0.168649	VPS13B
14	17180001	17230000	0.168616	VPS13B
4	65960001	66010000	0.168542	FOXP2
17	60220001	60270000	0.168515	EDNRA
21	43700001	43750000	0.168473	NPAS3
18	21540001	21590000	0.168383	ITFG1
28	4160001	4210000	0.168381	MMRN2
28	4160001	4210000	0.168381	BMPR1A
12	61920001	61970000	0.168252	SMAD9
12	61820001	61870000	0.168179	RFXAP
18	21600001	21650000	0.168037	ITFG1
6	37820001	37870000	0.168003	DCAF16
6	37820001	37870000	0.168003	LOC106502187
6	37820001	37870000	0.168003	NCAPG
6	37820001	37870000	0.168003	FAM184B
1	83080001	83130000	0.167913	YEATS2
6	57800001	57850000	0.167858	TBC1D1
1	114980001	115030000	0.167725	MBNL1
5	57140001	57190000	0.167614	LOC102181272
5	57140001	57190000	0.167614	LOC102172605
2	38320001	38370000	0.167597	MAP2
18	53280001	53330000	0.167566	ZNF235
18	53280001	53330000	0.167566	ZNF112
1	149000001	149050000	0.167537	HLCS
14	30620001	30670000	0.167508	LOC108637478
26	30840001	30890000	0.167154	ABCC2
11	9940001	9990000	0.167135	HTRA2
11	9940001	9990000	0.167135	AUP1
11	9940001	9990000	0.167135	TLX2
11	9940001	9990000	0.167135	PCGF1
11	9940001	9990000	0.167135	LOC108637131
11	9940001	9990000	0.167135	LBX2
11	9940001	9990000	0.167135	LOXL3
11	9940001	9990000	0.167135	TTC31
11	9940001	9990000	0.167135	DQX1
3	21980001	22030000	0.167116	FOXD2
3	21980001	22030000	0.167116	LOC102172959
3	21980001	22030000	0.167116	LOC108634342
11	8580001	8630000	0.167074	LOC106502584
1	132220001	132270000	0.167046	STAG1
18	20520001	20570000	0.167002	LOC108637963
18	20520001	20570000	0.167002	SIAH1
18	20520001	20570000	0.167002	LONP2
11	105520001	105570000	0.166951	CACNA1B
10	31340001	31390000	0.166799	CCDC175
10	31340001	31390000	0.166799	RTN1
25	26240001	26290000	0.166733	ASPHD1
25	26240001	26290000	0.166733	KCTD13
25	26240001	26290000	0.166733	SEZ6L2
15	80700001	80750000	0.166717	MSANTD4
15	60160001	60210000	0.166637	ALG9
10	42060001	42110000	0.16661	COPS2
10	42060001	42110000	0.16661	GALK2
6	45080001	45130000	0.16656	SEPSECS
14	22700001	22750000	0.166365	TRNAS-GGA
9	59480001	59530000	0.166296	SGK1
22	13660001	13710000	0.166233	CTNNB1
25	37040001	37090000	0.166176	PVRIG
25	37040001	37090000	0.166176	STAG3
1	21380001	21430000	0.166158	HSPA13
1	21380001	21430000	0.166158	LOC102181811
6	95580001	95630000	0.166138	TRNAG-CCC
6	95580001	95630000	0.166138	C6H4orf22
8	74700001	74750000	0.16608	LOC102188855
8	74700001	74750000	0.16608	B4GALT1
23	16120001	16170000	0.166007	LOC102169818
23	16120001	16170000	0.166007	LYRM4
5	118920001	118970000	0.165954	SHANK3
5	118920001	118970000	0.165954	ACR
13	63780001	63830000	0.165952	ACSS2
13	63780001	63830000	0.165952	GSS
8	74820001	74870000	0.165868	CHMP5
8	74820001	74870000	0.165868	BAG1
8	74820001	74870000	0.165868	NFX1
14	30800001	30850000	0.165868	LOC102185671
3	94300001	94350000	0.165865	CD101
14	24900001	24950000	0.16584	ANGPT1
7	66460001	66510000	0.165753	LOC102168533
7	66460001	66510000	0.165753	TCF3
9	47640001	47690000	0.165724	GJA10
9	47640001	47690000	0.165724	CASP8AP2
7	28360001	28410000	0.165594	RPS23
7	28360001	28410000	0.165594	ATG10
7	27320001	27370000	0.165573	XRCC4
23	16080001	16130000	0.165478	RPP40
23	16080001	16130000	0.165478	PPP1R3G
23	16080001	16130000	0.165478	LYRM4
11	105560001	105610000	0.165457	CACNA1B
14	45320001	45370000	0.165319	STAU2
7	8580001	8630000	0.165209	PAM
8	11480001	11530000	0.165207	ACO1
8	11480001	11530000	0.165207	LOC108636608
18	47900001	47950000	0.165144	LOC102191363
6	69040001	69090000	0.165133	RASL11B
6	69040001	69090000	0.165133	SCFD2
11	77500001	77550000	0.165074	TDRD15
11	77500001	77550000	0.165074	LOC106502644
2	68580001	68630000	0.16507	DPP10
1	21420001	21470000	0.164962	LOC102181811
1	99620001	99670000	0.164949	ZBBX
23	21080001	21130000	0.164869	ZFP57
23	21080001	21130000	0.164869	GABBR1
23	21080001	21130000	0.164869	MOG
2	114540001	114590000	0.164795	ATF2
17	2720001	2770000	0.164647	EMID1
16	64820001	64870000	0.164632	SWT1
5	92760001	92810000	0.164577	EPS8
14	60560001	60610000	0.164507	FAM150A
14	60560001	60610000	0.164507	RB1CC1
15	53440001	53490000	0.16449	JAML
15	53440001	53490000	0.16449	SCN2B
11	61600001	61650000	0.164258	WDPCP
7	320001	370000	0.164234	CAMK4
11	105540001	105590000	0.164216	CACNA1B
18	9940001	9990000	0.164195	HSD17B2
2	129980001	130030000	0.164171	PMS1
13	53140001	53190000	0.164088	SOX18
13	53140001	53190000	0.164088	PRPF6
18	55540001	55590000	0.163939	ZNF541
18	55540001	55590000	0.163939	LOC108638116
18	55540001	55590000	0.163939	GLTSCR1
14	24920001	24970000	0.163776	ANGPT1
23	20160001	20210000	0.163724	LOC102180842
23	20160001	20210000	0.163724	LOC102181943
13	46400001	46450000	0.163676	LOC108637395
14	17420001	17470000	0.163523	VPS13B
25	32580001	32630000	0.163517	GTF2I
15	65380001	65430000	0.163489	ALKBH8
13	3280001	3330000	0.163469	SNAP25
3	69160001	69210000	0.16339	BRDT
9	59460001	59510000	0.163262	SGK1
26	46080001	46130000	0.16316	PCDH15
25	26260001	26310000	0.163037	ASPHD1
25	26260001	26310000	0.163037	CDIPT
25	26260001	26310000	0.163037	KCTD13
25	26260001	26310000	0.163037	SEZ6L2
25	26260001	26310000	0.163037	LOC108633909
22	13680001	13730000	0.163024	CTNNB1
22	13680001	13730000	0.163024	ULK4
1	152720001	152770000	0.163012	LOC108636725
1	152720001	152770000	0.163012	ANKRD28
11	72920001	72970000	0.162894	ADGRF3
11	72920001	72970000	0.162894	HADHB
26	17460001	17510000	0.162869	ADRB1
26	17460001	17510000	0.162869	LOC106503642
5	47220001	47270000	0.162725	HMGA2
1	129660001	129710000	0.162712	LOC108636375
1	129660001	129710000	0.162712	LOC102191084
1	129660001	129710000	0.162712	LOC102190822
13	53100001	53150000	0.162701	LKAAEAR1
13	53100001	53150000	0.162701	RGS19
13	53100001	53150000	0.162701	TCEA2
13	53100001	53150000	0.162701	SOX18
13	53100001	53150000	0.162701	OPRL1
8	74720001	74770000	0.162656	LOC102188855
10	42000001	42050000	0.162618	COPS2
14	17600001	17650000	0.162614	VPS13B
7	66440001	66490000	0.162484	TCF3
8	26300001	26350000	0.162457	ADAMTSL1
6	69160001	69210000	0.16243	TRNAC-GCA
6	69160001	69210000	0.16243	SCFD2
29	51320001	51370000	0.162367	MUC2
25	27520001	27570000	0.162331	PSPH
25	27520001	27570000	0.162331	GBAS
15	60180001	60230000	0.162281	ALG9
11	14420001	14470000	0.162234	MEMO1
5	39420001	39470000	0.162214	CNTN1
11	8900001	8950000	0.162064	LOC106502585
26	42060001	42110000	0.161989	ATAD1
26	42060001	42110000	0.161989	PAPSS2
10	70580001	70630000	0.161895	C10H15orf41
5	30200001	30250000	0.161766	LOC102178426
5	30200001	30250000	0.161766	TUBA1C
5	30200001	30250000	0.161766	LOC106502096
7	69980001	70030000	0.161712	ZNF496
23	39400001	39450000	0.161647	PPARD
23	39400001	39450000	0.161647	DEF6
23	39400001	39450000	0.161647	ZNF76
15	80840001	80890000	0.161472	KBTBD3
10	42160001	42210000	0.161462	GALK2
24	45620001	45670000	0.16145	SLC14A2
16	22600001	22650000	0.161446	MARK1
11	61540001	61590000	0.161408	WDPCP
7	69960001	70010000	0.16137	ZNF496
1	82740001	82790000	0.16137	LOC102185870
1	32360001	32410000	0.161356	CADM2
2	127440001	127490000	0.161286	CALCRL
10	42120001	42170000	0.161181	GALK2
7	93320001	93370000	0.161137	HNRNPM
7	93320001	93370000	0.161137	PRAM1
1	116460001	116510000	0.161085	P2RY14
1	116460001	116510000	0.161085	GPR171
1	116460001	116510000	0.161085	MED12L
26	17380001	17430000	0.161061	CCDC186
1	136540001	136590000	0.160961	ACAD11
7	63000001	63050000	0.160861	TGFBI
4	46740001	46790000	0.16081	ZNF804B
25	15460001	15510000	0.160788	XYLT1
5	30160001	30210000	0.160741	PRPH
5	30160001	30210000	0.160741	LOC102178426
5	30160001	30210000	0.160741	TUBA1C
12	53660001	53710000	0.160713	LOC108637299
13	25000001	25050000	0.160678	LOC106502736
13	25000001	25050000	0.160678	LOC102171166
13	25000001	25050000	0.160678	PRTFDC1
14	17200001	17250000	0.160624	VPS13B
8	71900001	71950000	0.160581	TRNAG-CCC
8	71900001	71950000	0.160581	NEFM
1	21360001	21410000	0.160577	HSPA13
1	75760001	75810000	0.160498	CCDC50
10	70420001	70470000	0.160241	MEIS2
10	94340001	94390000	0.160149	COL4A3BP
22	12560001	12610000	0.160139	MOBP
18	62000001	62050000	0.160114	ZNF845
18	62000001	62050000	0.160114	LOC108633297
2	124660001	124710000	0.160074	ZNF804A
15	53420001	53470000	0.160065	MPZL3
15	53420001	53470000	0.160065	JAML
15	53420001	53470000	0.160065	SCN2B
14	45300001	45350000	0.160011	STAU2
11	10140001	10190000	0.159987	LOC102183607
11	10140001	10190000	0.159987	SLC4A5
1	83060001	83110000	0.159885	YEATS2
24	55040001	55090000	0.159881	TCF4
14	17660001	17710000	0.159876	VPS13B
2	102520001	102570000	0.159867	KCNH7
1	135180001	135230000	0.159805	LOC102172488
22	50120001	50170000	0.159779	IFRD2
22	50120001	50170000	0.159779	LSMEM2
22	50120001	50170000	0.159779	SEMA3B
29	17340001	17390000	0.15968	KCTD21
29	17340001	17390000	0.15968	ALG8
6	103820001	103870000	0.159546	EVC2
6	103820001	103870000	0.159546	EVC
6	37860001	37910000	0.159458	NCAPG
6	37860001	37910000	0.159458	LCORL
15	80820001	80870000	0.15943	KBTBD3
6	61760001	61810000	0.159359	SHISA3
6	61760001	61810000	0.159359	ATP8A1
21	43560001	43610000	0.159182	NPAS3
11	8880001	8930000	0.159096	POU3F3
11	8880001	8930000	0.159096	LOC106502585
24	48060001	48110000	0.15909	ZBTB7C
11	24120001	24170000	0.159007	LOC108637107
21	16820001	16870000	0.158874	AGBL1
6	26680001	26730000	0.158839	RAP1GDS1
1	145340001	145390000	0.158805	PCBP3
3	69140001	69190000	0.158764	BRDT
1	75800001	75850000	0.158736	UTS2B
1	75800001	75850000	0.158736	OSTN
25	32640001	32690000	0.158728	GTF2I
13	15640001	15690000	0.158664	USP6NL
19	17420001	17470000	0.158655	C19H17orf75
19	17420001	17470000	0.158655	ZNF207
4	22040001	22090000	0.158644	AKR1B1
12	58740001	58790000	0.158574	STARD13

## Sheet: Table S9
A summary of genes from π-ratio in Matou goat.
chr	start	end	ln	gene
12	15460001	15510000	6.28107	LOC102180841
12	15440001	15490000	5.713	LOC102180583
12	15440001	15490000	5.713	LOC102180841
12	15500001	15550000	5.08628	LOC102180841
12	15520001	15570000	4.01442	LOC102180841
12	15420001	15470000	3.87557	LOC102180583
12	15540001	15590000	3.26903	LOC102180841
21	19040001	19090000	2.83161	LOC102175848
21	19040001	19090000	2.83161	LOC102176116
21	19040001	19090000	2.83161	LOC108638532
12	14420001	14470000	2.33526	LOC108637255
12	14420001	14470000	2.33526	LOC108637254
12	14440001	14490000	2.14686	LOC108637255
12	14300001	14350000	1.97243	LOC108637254
23	21400001	21450000	1.8771	LOC108633459
23	21400001	21450000	1.8771	LOC108633460
12	15300001	15350000	1.81444	LOC102180583
12	14460001	14510000	1.79501	LOC108637255
21	19060001	19110000	1.73676	LOC102175848
21	19060001	19110000	1.73676	LOC102176116
21	19060001	19110000	1.73676	LOC108638532
12	15560001	15610000	1.66229	LOC102180841
6	70900001	70950000	1.39114	LOC108636277
13	63520001	63570000	1.38762	PIGU
28	43840001	43890000	1.3694	CCSAP
21	19020001	19070000	1.35569	LOC102175848
21	19020001	19070000	1.35569	LOC108638532
13	75280001	75330000	1.32121	EYA2
13	75280001	75330000	1.32121	ZMYND8
12	15400001	15450000	1.31943	LOC102180583
28	43820001	43870000	1.2501	LOC102182198
28	43820001	43870000	1.2501	LOC108634157
12	13760001	13810000	1.24835	LOC108637250
12	13760001	13810000	1.24835	LOC108637249
8	4220001	4270000	1.23569	GALNTL6
12	13740001	13790000	1.21369	LOC108637249
12	13780001	13830000	1.193	LOC108637250
12	13780001	13830000	1.193	LOC108637249
12	15580001	15630000	1.12544	LOC102180841
13	63500001	63550000	1.12121	MAP1LC3A
13	63500001	63550000	1.12121	PIGU
6	70920001	70970000	1.10848	LOC108636277
23	23500001	23550000	1.10187	LOC102179937
23	23500001	23550000	1.10187	LOC102180664
13	75260001	75310000	1.01572	EYA2
13	75260001	75310000	1.01572	ZMYND8
12	14480001	14530000	1.01335	LOC108637255
15	4380001	4430000	0.998201	LOC102183417
15	4380001	4430000	0.998201	LOC102183146
15	4380001	4430000	0.998201	LOC108637601
15	4380001	4430000	0.998201	LOC108637602
23	23480001	23530000	0.98395	LOC102179937
23	23480001	23530000	0.98395	LOC102180664
13	63540001	63590000	0.976218	PIGU
21	19000001	19050000	0.974861	LOC108638488
21	19000001	19050000	0.974861	LOC108638532
23	21420001	21470000	0.944245	LOC108633460
23	21420001	21470000	0.944245	LOC108633462
9	73980001	74030000	0.913015	LOC108636739
12	15100001	15150000	0.895466	LOC102181111
8	4240001	4290000	0.881572	GALNTL6
6	72880001	72930000	0.878561	LOC102181107
9	74000001	74050000	0.865018	LOC108636739
10	3040001	3090000	0.857338	SPATA7
29	51320001	51370000	0.852422	MUC2
13	22200001	22250000	0.845403	MLLT10
13	61960001	62010000	0.844409	BPIFA2
13	61960001	62010000	0.844409	LOC102171351
12	15080001	15130000	0.830301	LOC102181111
21	22840001	22890000	0.826404	LOC108638471
21	22840001	22890000	0.826404	LOC108638538
16	41660001	41710000	0.818543	PGD
16	41660001	41710000	0.818543	KIF1B
13	22180001	22230000	0.805111	MLLT10
12	35100001	35150000	0.787535	LOC108637259
16	41640001	41690000	0.785811	LOC108637773
16	41640001	41690000	0.785811	LOC102187615
16	41640001	41690000	0.785811	PGD
16	41640001	41690000	0.785811	KIF1B
13	75300001	75350000	0.780465	ZMYND8
9	29080001	29130000	0.780255	LACE1
13	22140001	22190000	0.773905	MLLT10
20	38900001	38950000	0.772884	PRLR
3	26280001	26330000	0.770965	NRDC
10	3060001	3110000	0.770777	SPATA7
18	62680001	62730000	0.763221	LOC108638088
18	62680001	62730000	0.763221	LOC108638041
13	19300001	19350000	0.756888	ITGB1
1	132440001	132490000	0.755844	STAG1
13	22220001	22270000	0.748286	MLLT10
13	22160001	22210000	0.745671	MLLT10
1	44120001	44170000	0.742722	CMSS1
1	44120001	44170000	0.742722	FILIP1L
1	44140001	44190000	0.742065	CMSS1
1	44140001	44190000	0.742065	FILIP1L
4	91140001	91190000	0.734185	ABCB5
6	22440001	22490000	0.726847	MANBA
6	22440001	22490000	0.726847	NFKB1
6	111260001	111310000	0.724581	CD38
12	14160001	14210000	0.723729	LOC108637253
12	14160001	14210000	0.723729	LOC108637289
16	41680001	41730000	0.722063	KIF1B
7	58580001	58630000	0.721481	LOC102186864
7	58580001	58630000	0.721481	LOC102186304
7	58580001	58630000	0.721481	LOC102186588
7	58580001	58630000	0.721481	LOC102181119
23	20780001	20830000	0.721404	LOC102187907
23	20780001	20830000	0.721404	LOC108633452
23	20780001	20830000	0.721404	LOC102189258
23	20780001	20830000	0.721404	LOC102187636
16	41700001	41750000	0.720957	KIF1B
3	31160001	31210000	0.71787	PLPP3
1	83060001	83110000	0.712561	YEATS2
13	22120001	22170000	0.711496	SKIDA1
13	22120001	22170000	0.711496	MLLT10
13	61980001	62030000	0.692048	LOC102171351
12	34980001	35030000	0.689413	LOC108637258
6	70940001	70990000	0.688507	LOC108636277
7	80480001	80530000	0.684628	CSNK1G3
27	20060001	20110000	0.681686	TNKS
7	58600001	58650000	0.677444	LOC102186864
7	58600001	58650000	0.677444	LOC102186304
7	58600001	58650000	0.677444	LOC102186588
13	19280001	19330000	0.675286	ITGB1
20	38880001	38930000	0.673932	PRLR
13	19320001	19370000	0.673231	ITGB1
6	72900001	72950000	0.670749	LOC102181107
6	72900001	72950000	0.670749	NOA1
6	72900001	72950000	0.670749	POLR2B
13	75240001	75290000	0.669201	TRNAG-UCC
13	75240001	75290000	0.669201	EYA2
6	111280001	111330000	0.666559	CD38
28	20120001	20170000	0.662106	VPS26A
28	20120001	20170000	0.662106	SRGN
12	15200001	15250000	0.66153	LOC102181111
12	15060001	15110000	0.661241	LOC102181111
5	72840001	72890000	0.653186	RBFOX2
20	38860001	38910000	0.653173	PRLR
20	38920001	38970000	0.652163	PRLR
25	34640001	34690000	0.651013	LOC102168442
25	34640001	34690000	0.651013	LOC102168715
25	34640001	34690000	0.651013	LOC102181832
22	32980001	33030000	0.644115	FAM19A1
1	83080001	83130000	0.64356	YEATS2
16	41720001	41770000	0.643385	KIF1B
1	132420001	132470000	0.643078	STAG1
13	63680001	63730000	0.640675	LOC108637356
13	63680001	63730000	0.640675	NCOA6
13	22240001	22290000	0.638702	MLLT10
1	44160001	44210000	0.637672	CMSS1
1	44160001	44210000	0.637672	FILIP1L
5	46900001	46950000	0.6375	IRAK3
5	72040001	72090000	0.636046	ISX
13	22280001	22330000	0.630772	MLLT10
5	55680001	55730000	0.628853	NEMP1
5	55680001	55730000	0.628853	MYO1A
28	20140001	20190000	0.628233	VPS26A
28	20140001	20190000	0.628233	SRGN
13	61940001	61990000	0.627096	BPIFA2
12	15120001	15170000	0.626288	LOC102181111
12	15600001	15650000	0.625307	LOC102180841
12	14400001	14450000	0.624255	LOC108637254
12	14220001	14270000	0.623177	LOC108637289
1	132120001	132170000	0.617466	STAG1
13	22300001	22350000	0.605595	MLLT10
12	15180001	15230000	0.605592	LOC102181111
15	32360001	32410000	0.59923	LOC102177547
15	32360001	32410000	0.59923	LOC102177261
15	32360001	32410000	0.59923	TRNAG-CCC
13	22260001	22310000	0.59569	MLLT10
12	14500001	14550000	0.59172	LOC108637255
9	28860001	28910000	0.591481	FOXO3
9	21460001	21510000	0.58936	LOC102181592
9	21460001	21510000	0.58936	LOC108633231
8	75740001	75790000	0.588868	CNTFR
13	19340001	19390000	0.588643	ITGB1
21	20400001	20450000	0.588641	PEX11A
21	20400001	20450000	0.588641	WDR93
1	145880001	145930000	0.588189	MCM3AP
1	145880001	145930000	0.588189	LSS
12	67080001	67130000	0.58818	MIR15A
12	67080001	67130000	0.58818	MIR16A
12	67080001	67130000	0.58818	KCNRG
12	67080001	67130000	0.58818	LOC108637305
12	67080001	67130000	0.58818	LOC102188416
1	150520001	150570000	0.585396	ERG
1	132040001	132090000	0.584972	STAG1
27	20040001	20090000	0.584555	TNKS
29	17320001	17370000	0.584285	KCTD21
29	17320001	17370000	0.584285	USP35
7	48140001	48190000	0.58401	ZNF300
29	17340001	17390000	0.580158	KCTD21
29	17340001	17390000	0.580158	ALG8
5	72820001	72870000	0.578828	RBFOX2
10	3080001	3130000	0.577401	SPATA7
21	19640001	19690000	0.576952	ACAN
14	16200001	16250000	0.574721	NIPAL2
9	74340001	74390000	0.573731	LOC102177708
9	74340001	74390000	0.573731	RAET1E
9	74340001	74390000	0.573731	LOC102185264
5	55700001	55750000	0.573415	NEMP1
5	55700001	55750000	0.573415	MYO1A
5	55700001	55750000	0.573415	TAC3
21	19080001	19130000	0.571832	LOC102176116
21	19080001	19130000	0.571832	LOC108638532
21	19080001	19130000	0.571832	LOC102174020
13	63780001	63830000	0.570319	ACSS2
13	63780001	63830000	0.570319	GSS
9	10440001	10490000	0.569412	ME1
26	44080001	44130000	0.569275	PRKG1
11	1760001	1810000	0.568529	MAL
1	132400001	132450000	0.565759	STAG1
9	12500001	12550000	0.565288	TRMT11
15	32380001	32430000	0.563551	TRNAG-CCC
10	77440001	77490000	0.563402	LOC102190772
10	77440001	77490000	0.563402	LOC108636869
1	83100001	83150000	0.562693	KLHL24
1	83100001	83150000	0.562693	YEATS2
6	72860001	72910000	0.560588	LOC102183584
6	72860001	72910000	0.560588	LOC102181107
18	56300001	56350000	0.55887	DBP
18	56300001	56350000	0.55887	TRNAE-UUC
18	56300001	56350000	0.55887	NTN5
18	56300001	56350000	0.55887	LOC102178850
18	56300001	56350000	0.55887	LOC102185028
18	56300001	56350000	0.55887	CA11
18	56280001	56330000	0.555445	SPACA4
18	56280001	56330000	0.555445	RPL18
18	56280001	56330000	0.555445	DBP
18	56280001	56330000	0.555445	TRNAE-UUC
18	56280001	56330000	0.555445	NTN5
18	56280001	56330000	0.555445	LOC102178850
18	56280001	56330000	0.555445	FAM83E
18	56280001	56330000	0.555445	SPHK2
18	56280001	56330000	0.555445	CA11
5	31320001	31370000	0.555151	LOC108636097
12	67100001	67150000	0.55494	KCNRG
12	67100001	67150000	0.55494	LOC102188416
12	67100001	67150000	0.55494	TRIM13
12	13820001	13870000	0.554765	LOC108637250
12	13820001	13870000	0.554765	LOC108637251
12	13800001	13850000	0.554765	LOC108637250
12	13800001	13850000	0.554765	LOC108637251
1	132320001	132370000	0.554327	STAG1
18	62040001	62090000	0.554279	ZNF845
18	62040001	62090000	0.554279	LOC108633297
18	62040001	62090000	0.554279	LOC102175108
3	26260001	26310000	0.5542	NRDC
3	26260001	26310000	0.5542	OSBPL9
13	63800001	63850000	0.552567	ACSS2
13	63800001	63850000	0.552567	GSS
16	63120001	63170000	0.551286	SMG7
16	63120001	63170000	0.551286	NMNAT2
28	43800001	43850000	0.548636	LOC102182198
28	43800001	43850000	0.548636	LOC108634157
1	132020001	132070000	0.548543	STAG1
20	38940001	38990000	0.547629	PRLR
1	132340001	132390000	0.547491	STAG1
25	34660001	34710000	0.54596	LOC102168442
25	34660001	34710000	0.54596	LOC102168715
25	34660001	34710000	0.54596	LOC102181832
7	80460001	80510000	0.545308	CSNK1G3
1	132100001	132150000	0.543659	STAG1
13	22340001	22390000	0.542177	MLLT10
13	22340001	22390000	0.542177	DNAJC1
14	43280001	43330000	0.540455	HNF4G
2	105320001	105370000	0.540077	SCN2A
9	29060001	29110000	0.539309	LACE1
17	67560001	67610000	0.538957	DCHS2
1	132200001	132250000	0.537167	STAG1
1	132140001	132190000	0.536895	STAG1
1	132380001	132430000	0.535698	STAG1
13	46400001	46450000	0.535659	LOC108637395
9	29100001	29150000	0.535637	LACE1
13	60600001	60650000	0.533595	TPX2
1	132360001	132410000	0.533557	STAG1
7	58560001	58610000	0.533395	LOC102187678
7	58560001	58610000	0.533395	LOC102187401
7	58560001	58610000	0.533395	LOC102186864
7	58560001	58610000	0.533395	LOC102186588
7	58560001	58610000	0.533395	LOC102181119
13	63480001	63530000	0.532762	MAP1LC3A
13	63480001	63530000	0.532762	DYNLRB1
13	63480001	63530000	0.532762	PIGU
5	72020001	72070000	0.532748	ISX
3	23640001	23690000	0.529825	LOC106501971
18	62660001	62710000	0.528685	LOC108638088
7	80500001	80550000	0.527108	CSNK1G3
6	72920001	72970000	0.526227	LOC102181107
6	72920001	72970000	0.526227	NOA1
6	72920001	72970000	0.526227	POLR2B
1	132180001	132230000	0.52501	STAG1
17	36600001	36650000	0.524747	SPATA5
3	23660001	23710000	0.524143	LOC106501971
16	63140001	63190000	0.524036	SMG7
16	41440001	41490000	0.523141	CASZ1
16	41440001	41490000	0.523141	PEX14
10	94420001	94470000	0.522969	HMGCR
10	94420001	94470000	0.522969	COL4A3BP
21	19340001	19390000	0.522591	LOC102180801
22	29840001	29890000	0.522549	EIF4E3
6	95480001	95530000	0.521947	C6H4orf22
10	20440001	20490000	0.5205	PCNX1
22	16380001	16430000	0.519416	KIF15
23	6620001	6670000	0.519098	PHACTR1
17	36620001	36670000	0.517906	SPATA5
10	94360001	94410000	0.517086	COL4A3BP
5	59260001	59310000	0.516437	CDK17
16	63160001	63210000	0.514253	SMG7
22	33000001	33050000	0.51292	FAM19A1
3	34780001	34830000	0.512779	LOC102184867
5	18640001	18690000	0.512293	TRNAC-GCA
29	17360001	17410000	0.511076	ALG8
12	42400001	42450000	0.510929	KLHL1
4	48200001	48250000	0.510269	STK31
3	77060001	77110000	0.507221	LOC108635579
3	77060001	77110000	0.507221	AGL
6	111300001	111350000	0.506806	CD38
16	77960001	78010000	0.503969	LOC106502996
16	77960001	78010000	0.503969	CAMSAP2
14	16020001	16070000	0.503132	RPL30
14	16020001	16070000	0.503132	ERICH5
14	16020001	16070000	0.503132	MATN2
1	132080001	132130000	0.501917	STAG1
12	13140001	13190000	0.501802	DNAJC3
12	13140001	13190000	0.501802	UGGT2
16	35980001	36030000	0.499539	METTL18
16	35980001	36030000	0.499539	C16H1orf112
1	132160001	132210000	0.496745	STAG1
13	63660001	63710000	0.495858	NCOA6
5	55720001	55770000	0.495471	ZBTB39
5	55720001	55770000	0.495471	GPR182
5	55720001	55770000	0.495471	MYO1A
5	55720001	55770000	0.495471	TAC3
15	19500001	19550000	0.493314	CCDC73
5	17740001	17790000	0.493022	TMTC3
1	132060001	132110000	0.491195	STAG1
26	9420001	9470000	0.490928	LOC102175091
26	9420001	9470000	0.490928	C26H10orf120
16	41620001	41670000	0.490568	LOC102187883
16	41620001	41670000	0.490568	LOC108637773
16	41620001	41670000	0.490568	LOC102187615
16	41620001	41670000	0.490568	PGD
2	105300001	105350000	0.488571	SCN2A
1	132280001	132330000	0.488375	STAG1
13	39300001	39350000	0.48807	RALGAPA2
4	48220001	48270000	0.487938	STK31
13	39320001	39370000	0.487095	RALGAPA2
9	25640001	25690000	0.487017	FAM229B
9	25640001	25690000	0.487017	LAMA4
9	25640001	25690000	0.487017	TUBE1
14	34600001	34650000	0.486795	TRNAG-CCC
14	34600001	34650000	0.486795	RAD21
13	63700001	63750000	0.486669	LOC108637356
13	63700001	63750000	0.486669	GGT7
13	63700001	63750000	0.486669	NCOA6
1	132220001	132270000	0.485738	STAG1
7	40960001	41010000	0.484953	TRNAC-GCA
4	91160001	91210000	0.483261	ABCB5
28	41260001	41310000	0.482796	EXOC8
28	41260001	41310000	0.482796	GNPAT
27	24560001	24610000	0.482147	MSR1
22	16360001	16410000	0.480623	KIF15
3	24240001	24290000	0.480018	LOC106501971
3	26300001	26350000	0.479821	NRDC
3	77920001	77970000	0.479745	LOC102175177
3	77920001	77970000	0.479745	LOC102174895
20	15100001	15150000	0.479703	RNF180
1	132240001	132290000	0.4793	STAG1
23	20800001	20850000	0.478409	LOC108633452
23	20800001	20850000	0.478409	LOC102189258
23	20800001	20850000	0.478409	LOC102187636
23	20800001	20850000	0.478409	LOC102188991
23	20800001	20850000	0.478409	LOC102188723
14	30300001	30350000	0.478321	LOC108637525
17	17980001	18030000	0.476864	MLXIP
17	67540001	67590000	0.476667	DCHS2
9	21560001	21610000	0.475962	DSE
7	57420001	57470000	0.475932	GNPDA1
7	57420001	57470000	0.475932	RNF14
15	19480001	19530000	0.475566	CCDC73
4	42840001	42890000	0.473702	BLVRA
14	43260001	43310000	0.473369	HNF4G
17	63400001	63450000	0.472908	LRBA
17	36580001	36630000	0.47249	SPATA5
8	94080001	94130000	0.472303	LOC102169103
8	94080001	94130000	0.472303	LOC102168828
15	74160001	74210000	0.472041	ARHGAP42
17	24800001	24850000	0.471958	STX2
5	59240001	59290000	0.471902	CDK17
1	132000001	132050000	0.471651	STAG1
6	22420001	22470000	0.471566	MANBA
9	21540001	21590000	0.471194	DSE
28	41300001	41350000	0.470302	C28H1orf131
28	41300001	41350000	0.470302	GNPAT
13	63200001	63250000	0.470007	ASIP
13	63200001	63250000	0.470007	LOC102190531
18	15900001	15950000	0.468726	CPNE7
18	15900001	15950000	0.468726	DPEP1
17	7440001	7490000	0.468705	UBE3B
17	7440001	7490000	0.468705	MMAB
13	63560001	63610000	0.467809	PIGU
10	94400001	94450000	0.467485	COL4A3BP
8	68860001	68910000	0.467244	DOK2
8	68860001	68910000	0.467244	XPO7
3	31180001	31230000	0.466763	PRKAA2
12	35120001	35170000	0.465845	LOC108637259
17	14220001	14270000	0.464534	TAOK3
28	41240001	41290000	0.464467	EXOC8
28	41240001	41290000	0.464467	SPRTN
28	41240001	41290000	0.464467	GNPAT
13	22320001	22370000	0.464354	MLLT10
13	22320001	22370000	0.464354	DNAJC1
10	94380001	94430000	0.46412	COL4A3BP
12	15040001	15090000	0.463709	LOC102181111
9	21480001	21530000	0.463291	LOC108633231
3	24260001	24310000	0.462478	LOC106501971
23	23520001	23570000	0.461757	LOC102180664
23	23520001	23570000	0.461757	LOC100860813
11	45380001	45430000	0.461696	C11H2orf40
13	63360001	63410000	0.46121	ITCH
16	77980001	78030000	0.459604	LOC106502996
16	77980001	78030000	0.459604	CAMSAP2
23	17780001	17830000	0.458198	LOC102182459
23	17780001	17830000	0.458198	LOC102189358
23	17780001	17830000	0.458198	SCGN
13	63820001	63870000	0.4576	MIR499
13	63820001	63870000	0.4576	GSS
13	63820001	63870000	0.4576	MYH7B
5	17620001	17670000	0.456127	C5H12orf29
5	17620001	17670000	0.456127	CEP290
21	20380001	20430000	0.455994	PLIN1
21	20380001	20430000	0.455994	PEX11A
21	20380001	20430000	0.455994	WDR93
18	15500001	15550000	0.455269	CBFA2T3
5	77420001	77470000	0.455066	IPO8
23	6640001	6690000	0.455007	PHACTR1
13	60620001	60670000	0.454996	LOC108637408
13	60620001	60670000	0.454996	TPX2
13	60620001	60670000	0.454996	MYLK2
18	11120001	11170000	0.454178	CDH13
6	80520001	80570000	0.454086	TECRL
3	77940001	77990000	0.454045	LOC102174895
1	83040001	83090000	0.453959	YEATS2
6	72940001	72990000	0.453204	NOA1
6	72940001	72990000	0.453204	POLR2B
18	11100001	11150000	0.452753	CDH13
1	101860001	101910000	0.451811	SI
1	83120001	83170000	0.451205	KLHL24
21	20420001	20470000	0.451174	MESP1
21	20420001	20470000	0.451174	TRNAK-CUU
21	20420001	20470000	0.451174	WDR93
3	34760001	34810000	0.450042	LOC102184867
17	66880001	66930000	0.449605	RNF175
15	40001	90000	0.449488	NCAPD3
3	77040001	77090000	0.449166	FRRS1
3	77040001	77090000	0.449166	LOC108635579
5	20820001	20870000	0.446454	DCN
3	24280001	24330000	0.446189	LOC106501971
20	15080001	15130000	0.446005	RNF180
29	45980001	46030000	0.445049	PKP3
29	45980001	46030000	0.445049	LOC102187748
29	45980001	46030000	0.445049	LOC102188566
29	45980001	46030000	0.445049	ANO9
29	45980001	46030000	0.445049	SIGIRR
22	50780001	50830000	0.444434	GPX1
22	50780001	50830000	0.444434	RHOA
16	35960001	36010000	0.443712	METTL18
16	35960001	36010000	0.443712	C16H1orf112
12	14200001	14250000	0.443479	LOC108637289
15	19520001	19570000	0.442891	CCDC73
21	18980001	19030000	0.442109	LOC108638488
18	15920001	15970000	0.441395	CHMP1A
18	15920001	15970000	0.441395	DPEP1
18	15920001	15970000	0.441395	CDK10
5	22980001	23030000	0.441327	NUDT4
5	22980001	23030000	0.441327	UBE2N
9	56780001	56830000	0.441193	ARG1
2	20640001	20690000	0.441176	RHBDD1
28	41280001	41330000	0.441115	C28H1orf131
28	41280001	41330000	0.441115	GNPAT
22	52220001	52270000	0.439929	SCAP
16	41740001	41790000	0.439274	KIF1B
6	111240001	111290000	0.438396	CD38
12	20100001	20150000	0.436944	GPC5
23	24040001	24090000	0.436561	LOC102173702
23	24040001	24090000	0.436561	TMEM14A
14	16180001	16230000	0.436533	NIPAL2
8	94060001	94110000	0.436184	LOC102168540
8	94060001	94110000	0.436184	LOC102169103
8	94060001	94110000	0.436184	LOC102168828
3	77960001	78010000	0.436057	LOC102174895
29	46280001	46330000	0.4355	LOC108633253
17	320001	370000	0.435362	LOC102175508
17	320001	370000	0.435362	LOC102175234
17	320001	370000	0.435362	LOC102174962
17	320001	370000	0.435362	LOC102176353
9	28880001	28930000	0.435306	FOXO3
16	36000001	36050000	0.434759	LOC106502954
16	36000001	36050000	0.434759	C16H1orf112
16	36000001	36050000	0.434759	SCYL3
6	66620001	66670000	0.434708	COMMD8
6	66620001	66670000	0.434708	GABRB1
17	36640001	36690000	0.433866	SPATA5
29	17280001	17330000	0.433181	KCTD21
29	17280001	17330000	0.433181	USP35
5	22960001	23010000	0.432249	NUDT4
5	22960001	23010000	0.432249	UBE2N
29	21820001	21870000	0.432173	SLC17A6
7	57440001	57490000	0.432165	GNPDA1
7	57440001	57490000	0.432165	RNF14
17	14240001	14290000	0.431932	TAOK3
7	85480001	85530000	0.431835	SLC27A6
24	61400001	61450000	0.431232	PHLPP1
28	15920001	15970000	0.431103	NDST2
28	15920001	15970000	0.431103	CHCHD1
28	15920001	15970000	0.431103	CAMK2G
28	15920001	15970000	0.431103	ZSWIM8
28	15920001	15970000	0.431103	LOC102187373
28	15940001	15990000	0.430397	CHCHD1
28	15940001	15990000	0.430397	ZSWIM8
28	15940001	15990000	0.430397	LOC102187373
28	15940001	15990000	0.430397	FUT11
28	15940001	15990000	0.430397	SEC24C
7	43100001	43150000	0.430324	SGCD
6	85060001	85110000	0.430272	LOC102171967
16	35880001	35930000	0.429668	SELL
16	35880001	35930000	0.429668	SELE
14	13040001	13090000	0.428785	LOC106502853
10	20460001	20510000	0.42851	PCNX1
13	19260001	19310000	0.428178	ITGB1
1	25460001	25510000	0.427816	ROBO1
6	66640001	66690000	0.426955	COMMD8
3	26240001	26290000	0.426047	NRDC
3	26240001	26290000	0.426047	OSBPL9
9	12480001	12530000	0.425494	TRMT11
14	34620001	34670000	0.425346	RAD21
9	10420001	10470000	0.425332	ME1
23	19320001	19370000	0.424867	LOC102175539
23	19320001	19370000	0.424867	ZNF165
23	19320001	19370000	0.424867	LOC108633410
23	19320001	19370000	0.424867	LOC108633417
21	20440001	20490000	0.424864	MESP1
21	20440001	20490000	0.424864	TRNAK-CUU
21	20440001	20490000	0.424864	MESP2
21	20440001	20490000	0.424864	ANPEP
21	20440001	20490000	0.424864	WDR93
18	62020001	62070000	0.42451	ZNF845
18	62020001	62070000	0.42451	LOC108633297
18	62020001	62070000	0.42451	LOC102175108
1	108420001	108470000	0.424321	LXN
1	108420001	108470000	0.424321	GFM1
1	108420001	108470000	0.424321	MLF1
2	76560001	76610000	0.424145	THSD7B
17	7420001	7470000	0.424062	KCTD10
17	7420001	7470000	0.424062	UBE3B
26	42900001	42950000	0.423772	A1CF
1	132260001	132310000	0.4236	STAG1
3	31140001	31190000	0.423492	PLPP3
4	50380001	50430000	0.423468	LOC106502042
10	94340001	94390000	0.423144	COL4A3BP
5	40000001	40050000	0.422788	LRRK2
21	19320001	19370000	0.422148	LOC106503353
21	19320001	19370000	0.422148	LOC102180801
7	94600001	94650000	0.421041	DNMT1
4	32160001	32210000	0.421028	WASL
9	41560001	41610000	0.421001	MANEA
6	92220001	92270000	0.419265	SOWAHB
9	41540001	41590000	0.419213	MANEA
4	48180001	48230000	0.419172	STK31
18	41020001	41070000	0.418445	HYDIN
4	63000001	63050000	0.417649	LRRN3
4	63000001	63050000	0.417649	IMMP2L
25	1140001	1190000	0.417398	IFT140
25	1140001	1190000	0.417398	CRAMP1
14	26500001	26550000	0.417169	LOC108637522
1	132300001	132350000	0.416995	STAG1
15	6980001	7030000	0.416958	LARGE2
15	6980001	7030000	0.416958	PHF21A
1	25440001	25490000	0.416633	ROBO1
20	67660001	67710000	0.416579	ICE1
26	46000001	46050000	0.416365	PCDH15
14	22800001	22850000	0.415717	LOC106502852
14	22800001	22850000	0.415717	LOC102168648
14	22800001	22850000	0.415717	ZFPM2
18	15520001	15570000	0.415048	CBFA2T3
15	32140001	32190000	0.414863	STIM1
15	75640001	75690000	0.414673	CEP126
8	75720001	75770000	0.413338	CNTFR
12	67060001	67110000	0.413105	MIR15A
12	67060001	67110000	0.413105	MIR16A
12	67060001	67110000	0.413105	LOC108637304
12	67060001	67110000	0.413105	LOC108637305
12	67060001	67110000	0.413105	LOC102188416
25	34620001	34670000	0.412022	LOC102168442
25	34620001	34670000	0.412022	LOC102181832
14	73260001	73310000	0.411445	LRRC6
22	50760001	50810000	0.410624	NICN1
22	50760001	50810000	0.410624	AMT
22	50760001	50810000	0.410624	TCTA
22	50760001	50810000	0.410624	RHOA
1	44100001	44150000	0.409818	CMSS1
1	44100001	44150000	0.409818	FILIP1L
3	101860001	101910000	0.409808	LOC108635595
3	101860001	101910000	0.409808	TCHHL1
9	29120001	29170000	0.409744	LACE1
17	53600001	53650000	0.409043	SCOC
15	22140001	22190000	0.408776	KCNA4
3	77080001	77130000	0.408464	LOC108635579
3	77080001	77130000	0.408464	AGL
29	580001	630000	0.407833	MIR2404
29	580001	630000	0.407833	C29H11orf54
29	580001	630000	0.407833	TAF1D
29	580001	630000	0.407833	CEP295
1	108400001	108450000	0.407589	LOC108636031
1	108400001	108450000	0.407589	LXN
1	108400001	108450000	0.407589	GFM1
1	108400001	108450000	0.407589	RARRES1
9	67520001	67570000	0.407508	AIG1
29	51300001	51350000	0.407335	MUC2
13	66240001	66290000	0.407081	CTNNBL1
6	72960001	73010000	0.406709	POLR2B
6	72960001	73010000	0.406709	IGFBP7
1	34800001	34850000	0.406689	HTR1F
1	34800001	34850000	0.406689	LOC102188976
23	20760001	20810000	0.406624	LOC102187907
23	20760001	20810000	0.406624	LOC108633452
1	96360001	96410000	0.405767	SLC7A14
17	14260001	14310000	0.405458	TAOK3
9	83700001	83750000	0.405458	LOC102184151
24	61420001	61470000	0.404606	PHLPP1
26	44060001	44110000	0.403414	PRKG1
8	79020001	79070000	0.403084	GOLM1
22	29820001	29870000	0.40296	EIF4E3
9	60100001	60150000	0.402678	HBS1L
6	80500001	80550000	0.40191	TECRL
5	59220001	59270000	0.401838	ELK3
5	59220001	59270000	0.401838	CDK17
7	49020001	49070000	0.401715	HMGXB3
7	49020001	49070000	0.401715	CSF1R
17	14200001	14250000	0.401325	LOC102183257
17	14200001	14250000	0.401325	TAOK3
17	26500001	26550000	0.400883	FBRSL1
11	44060001	44110000	0.399686	SH3RF3
8	74860001	74910000	0.399433	NFX1
5	75040001	75090000	0.39935	SYT10
9	12520001	12570000	0.399159	TRMT11
9	12520001	12570000	0.399159	HINT3
6	116640001	116690000	0.398839	SH3BP2
6	116640001	116690000	0.398839	ADD1
15	33080001	33130000	0.398835	LOC102171176
5	77440001	77490000	0.398678	IPO8
28	43720001	43770000	0.39804	ACTA1
28	43720001	43770000	0.39804	NUP133
24	21700001	21750000	0.397831	GALNT1
23	39420001	39470000	0.397827	DEF6
23	39420001	39470000	0.397827	ZNF76
6	95460001	95510000	0.397723	C6H4orf22
4	13140001	13190000	0.397392	LOC102188468
4	13140001	13190000	0.397392	LOC102188286
4	13140001	13190000	0.397392	LOC102188017
18	51940001	51990000	0.396077	ZNF526
18	51940001	51990000	0.396077	DEDD2
1	135140001	135190000	0.395688	LOC102172205
1	101880001	101930000	0.394945	SI
15	32160001	32210000	0.394359	STIM1
12	42420001	42470000	0.393843	KLHL1
20	15260001	15310000	0.393604	RNF180
27	24580001	24630000	0.393354	MSR1
21	55660001	55710000	0.39229	PPP4R3A
21	55660001	55710000	0.39229	CCDC88C
18	56320001	56370000	0.392283	NTN5
18	56320001	56370000	0.392283	LOC102178850
18	56320001	56370000	0.392283	LOC102185028
2	82500001	82550000	0.391935	KYNU
6	111120001	111170000	0.391825	LOC102172341
6	111120001	111170000	0.391825	BST1
29	32020001	32070000	0.391757	LOC102170585
29	32020001	32070000	0.391757	LOC108634249
3	108740001	108790000	0.391075	LOC102187726
3	108740001	108790000	0.391075	LOC102174258
6	116660001	116710000	0.39065	ADD1
8	53160001	53210000	0.390611	VPS13A
5	46920001	46970000	0.390297	IRAK3
10	75080001	75130000	0.389699	LOC102188679
10	75080001	75130000	0.389699	LOC102187492
10	75080001	75130000	0.389699	LOC102188409
1	108540001	108590000	0.388649	RSRC1
8	85220001	85270000	0.388571	ZNF169
6	100120001	100170000	0.388551	WDFY3
10	75100001	75150000	0.388536	LOC102188409
10	75100001	75150000	0.388536	LOC102188140
10	75100001	75150000	0.388536	LOC102187866
4	42860001	42910000	0.388369	BLVRA
18	62060001	62110000	0.38821	LOC102175108
17	17940001	17990000	0.388091	MLXIP
5	73160001	73210000	0.388059	LOC108636024
5	73160001	73210000	0.388059	LOC102172252
13	60580001	60630000	0.387513	TPX2
13	60580001	60630000	0.387513	BCL2L1
19	13760001	13810000	0.387418	LOC102179411
19	13760001	13810000	0.387418	HEATR6
5	73180001	73230000	0.38672	LOC102172252
14	16000001	16050000	0.386708	RPL30
14	16000001	16050000	0.386708	MATN2
20	29560001	29610000	0.386657	HCN1
14	62680001	62730000	0.386006	SPIDR
11	1740001	1790000	0.385889	MAL
16	63100001	63150000	0.385498	SMG7
16	63100001	63150000	0.385498	NMNAT2
3	24220001	24270000	0.385416	LOC106501971
16	32340001	32390000	0.385329	SDCCAG8
7	67720001	67770000	0.385197	PGBD2
7	99600001	99650000	0.385036	LOC102185824
7	99600001	99650000	0.385036	LOC102186386
3	26940001	26990000	0.384309	TRNAW-CCA
3	26940001	26990000	0.384309	ZCCHC11
13	46440001	46490000	0.384187	LOC108637395
13	46440001	46490000	0.384187	PRNP
9	28840001	28890000	0.38412	FOXO3
7	49080001	49130000	0.384105	HMGXB3
7	49080001	49130000	0.384105	TIGD6
7	49080001	49130000	0.384105	SLC26A2
1	74740001	74790000	0.384073	FGF12
4	75700001	75750000	0.383934	SLC26A5
4	75700001	75750000	0.383934	PSMC2
4	75700001	75750000	0.383934	DNAJC2
8	37940001	37990000	0.383647	KDM4C
5	64680001	64730000	0.383595	PMCH
5	64680001	64730000	0.383595	PARPBP
9	83680001	83730000	0.38352	LOC102184151
18	37380001	37430000	0.382998	CDH1
18	37380001	37430000	0.382998	TANGO6
6	87180001	87230000	0.382879	SLC4A4
11	68280001	68330000	0.38271	SNRPG
11	68280001	68330000	0.38271	PCYOX1
14	13020001	13070000	0.382603	LOC106502853
14	13020001	13070000	0.382603	PLEKHF2
3	24320001	24370000	0.382511	LOC106501971
15	74140001	74190000	0.382406	ARHGAP42
1	125800001	125850000	0.382322	TRPC1
1	25780001	25830000	0.382219	ROBO1
11	45400001	45450000	0.381418	C11H2orf40
7	10320001	10370000	0.381357	LOC108636451
4	91120001	91170000	0.381194	ABCB5
22	16820001	16870000	0.38085	CPNE9
22	16820001	16870000	0.38085	MTMR14
1	44180001	44230000	0.380716	CMSS1
1	44180001	44230000	0.380716	FILIP1L
7	49060001	49110000	0.380327	HMGXB3
7	49060001	49110000	0.380327	TIGD6
7	49060001	49110000	0.380327	SLC26A2
10	20880001	20930000	0.380025	MED6
10	20880001	20930000	0.380025	ADAM20
4	11280001	11330000	0.378679	CNTNAP2
16	32240001	32290000	0.378671	SDCCAG8
13	46420001	46470000	0.378657	LOC108637395
13	46420001	46470000	0.378657	PRNP
12	20120001	20170000	0.378639	GPC5
17	36560001	36610000	0.378517	SPATA5
7	85540001	85590000	0.378475	SLC27A6
15	74180001	74230000	0.377928	ARHGAP42
1	58260001	58310000	0.377923	ATP6V1A
1	58260001	58310000	0.377923	GRAMD1C
1	150540001	150590000	0.377658	ERG
6	80480001	80530000	0.377126	TECRL
24	62060001	62110000	0.377018	LOC108633803
24	62060001	62110000	0.377018	LOC108633804
24	62060001	62110000	0.377018	LOC108633802
5	64660001	64710000	0.37701	PMCH
5	64660001	64710000	0.37701	PARPBP
17	14180001	14230000	0.377003	LOC102183257
17	14180001	14230000	0.377003	TAOK3
11	1220001	1270000	0.376734	ACOXL
17	26520001	26570000	0.376431	FBRSL1
28	37060001	37110000	0.376316	GNG4
28	41700001	41750000	0.376152	C28H1orf198
18	41000001	41050000	0.376095	HYDIN
3	26220001	26270000	0.375105	NRDC
3	26220001	26270000	0.375105	OSBPL9
8	74820001	74870000	0.375033	CHMP5
8	74820001	74870000	0.375033	BAG1
8	74820001	74870000	0.375033	NFX1
1	99640001	99690000	0.374989	ZBBX
6	89700001	89750000	0.374776	LOC102179276
15	27700001	27750000	0.37431	DGAT2
27	24540001	24590000	0.373705	MSR1
15	4420001	4470000	0.373175	LOC108637601
15	4420001	4470000	0.373175	LOC108637602
15	3220001	3270000	0.373169	LOC102168655
15	3220001	3270000	0.373169	LOC102168372
4	1480001	1530000	0.372819	NOM1
4	1480001	1530000	0.372819	MNX1
22	16800001	16850000	0.372633	BRPF1
22	16800001	16850000	0.372633	CPNE9
22	16800001	16850000	0.372633	MTMR14
4	13120001	13170000	0.372438	LOC102188468
4	13120001	13170000	0.372438	LOC102188286
12	79440001	79490000	0.372223	LOC108637264
1	145900001	145950000	0.371992	YBEY
1	145900001	145950000	0.371992	MCM3AP
1	145900001	145950000	0.371992	C1H21orf58
29	560001	610000	0.371957	MIR2404
29	560001	610000	0.371957	C29H11orf54
29	560001	610000	0.371957	TAF1D
29	560001	610000	0.371957	CEP295
13	46460001	46510000	0.371866	PRNP
13	46460001	46510000	0.371866	PRND
19	13800001	13850000	0.371858	LOC102179411
19	13800001	13850000	0.371858	LOC102179130
29	33740001	33790000	0.371828	OPCML
4	63020001	63070000	0.371662	IMMP2L
6	85080001	85130000	0.371567	LOC102171967
3	23620001	23670000	0.371435	LOC106501971
11	98640001	98690000	0.371322	SPTAN1
21	20480001	20530000	0.370915	MESP2
21	20480001	20530000	0.370915	ANPEP
7	70400001	70450000	0.370872	LOC102182586
7	70400001	70450000	0.370872	LOC102182300
3	24200001	24250000	0.370869	LOC106501971
17	55660001	55710000	0.370517	INPP4B
1	25760001	25810000	0.370285	ROBO1
3	108760001	108810000	0.369989	LOC102174258
3	108760001	108810000	0.369989	SPTA1
9	21500001	21550000	0.36967	LOC108633231
9	21500001	21550000	0.36967	DSE
21	44380001	44430000	0.369661	TRNAY-GUA
21	44380001	44430000	0.369661	TRNAY-GUA
21	44380001	44430000	0.369661	LOC108638486
21	44380001	44430000	0.369661	TRNAY-GUA
21	44380001	44430000	0.369661	SNX6
18	62400001	62450000	0.369516	TRNAV-CAC
18	62400001	62450000	0.369516	LOC102184243
18	62400001	62450000	0.369516	LOC102191549
18	62400001	62450000	0.369516	DPRX
6	95540001	95590000	0.36938	C6H4orf22
17	7460001	7510000	0.369375	UBE3B
17	7460001	7510000	0.369375	MMAB
17	7460001	7510000	0.369375	MVK
21	20460001	20510000	0.368677	MESP2
21	20460001	20510000	0.368677	ANPEP
28	42840001	42890000	0.36844	PGBD5
4	50400001	50450000	0.368432	LOC106502042
4	50400001	50450000	0.368432	NFE2L3
13	75320001	75370000	0.368199	ZMYND8
1	34780001	34830000	0.367842	HTR1F
1	34780001	34830000	0.367842	LOC102188976
15	20001	70000	0.367655	NCAPD3
13	45660001	45710000	0.367622	WDR37
13	45660001	45710000	0.367622	ADARB2
9	21520001	21570000	0.367611	DSE
16	32360001	32410000	0.367575	SDCCAG8
16	32360001	32410000	0.367575	CEP170
7	49100001	49150000	0.367547	TIGD6
7	49100001	49150000	0.367547	SLC26A2
7	49100001	49150000	0.367547	PDE6A
10	72800001	72850000	0.36727	GJD2
15	17400001	17450000	0.367234	PDHX
7	49040001	49090000	0.36714	HMGXB3
22	42420001	42470000	0.367082	C22H3orf67
22	52200001	52250000	0.36642	SCAP
29	33720001	33770000	0.366291	OPCML
26	32700001	32750000	0.366268	SFRP5
26	32700001	32750000	0.366268	MARVELD1
26	32700001	32750000	0.366268	ZFYVE27
23	39720001	39770000	0.366199	ANKS1A
21	55640001	55690000	0.365987	CCDC88C
22	8120001	8170000	0.365904	TRNAE-CUC
7	102100001	102150000	0.365784	EPS15L1
26	43560001	43610000	0.365039	PRKG1
13	66220001	66270000	0.364897	CTNNBL1
23	39740001	39790000	0.364779	ANKS1A
20	66400001	66450000	0.364592	PAPD7
5	46940001	46990000	0.364218	TMBIM4
5	46940001	46990000	0.364218	IRAK3
20	25580001	25630000	0.364188	FST
12	80001	130000	0.363799	LOC102177789
10	30520001	30570000	0.363394	C10H14orf39
2	42520001	42570000	0.362902	PARD3B
6	116780001	116830000	0.362893	GRK4
6	116780001	116830000	0.362893	HTT
15	47220001	47270000	0.362651	ABCC8
6	113600001	113650000	0.3625	TBC1D14
17	520001	570000	0.362464	LOC108637842
17	520001	570000	0.362464	LOC102176353
17	14280001	14330000	0.361566	TAOK3
6	100100001	100150000	0.361427	WDFY3
6	45580001	45630000	0.360524	SLC34A2
28	40860001	40910000	0.360482	DISC1
8	45220001	45270000	0.359969	TJP2
1	83240001	83290000	0.359894	KLHL6
28	43860001	43910000	0.359813	CCSAP
20	67640001	67690000	0.359399	ICE1
17	54920001	54970000	0.359362	IL15
5	72860001	72910000	0.359259	RBFOX2
7	1140001	1190000	0.358923	TMEM232
1	145340001	145390000	0.358744	PCBP3
3	24340001	24390000	0.358708	LOC106501971
9	88100001	88150000	0.358584	LOC108636749
9	88100001	88150000	0.358584	PDE10A
1	138480001	138530000	0.358501	ASTE1
1	138480001	138530000	0.358501	ATP2C1
2	121320001	121370000	0.358452	CERKL
26	32680001	32730000	0.358358	SFRP5
26	32680001	32730000	0.358358	ZFYVE27
2	42500001	42550000	0.358301	PARD3B
9	74260001	74310000	0.358296	LOC108636775
9	74260001	74310000	0.358296	LOC108636773
8	74840001	74890000	0.358014	CHMP5
8	74840001	74890000	0.358014	NFX1
11	47020001	47070000	0.357474	TRNAG-CCC
11	47020001	47070000	0.357474	EIF2AK3
15	4400001	4450000	0.35732	LOC102183417
15	4400001	4450000	0.35732	LOC102183146
15	4400001	4450000	0.35732	LOC108637601
15	4400001	4450000	0.35732	LOC108637602
9	85980001	86030000	0.357169	PACRG
26	46020001	46070000	0.357062	PCDH15
23	21440001	21490000	0.35649	LOC108633462
23	21440001	21490000	0.35649	LOC102188814
1	40020001	40070000	0.356466	EPHA6
3	26920001	26970000	0.356342	ZCCHC11
10	77420001	77470000	0.356325	LOC102175953
6	95500001	95550000	0.35611	C6H4orf22
1	25880001	25930000	0.356041	ROBO1
14	23920001	23970000	0.355863	OXR1
16	35860001	35910000	0.355788	SELL
16	35860001	35910000	0.355788	SELE
7	51400001	51450000	0.354993	SPINK1
16	64580001	64630000	0.354986	FAM129A
14	73460001	73510000	0.354828	PHF20L1
23	19300001	19350000	0.354374	LOC102175911
23	19300001	19350000	0.354374	LOC102175817
23	19300001	19350000	0.354374	LOC102175539
23	19300001	19350000	0.354374	ZNF165
17	17920001	17970000	0.354198	BCL7A
17	17920001	17970000	0.354198	MLXIP
23	19440001	19490000	0.353689	LOC102177207
23	19440001	19490000	0.353689	TRNAS-GCU
23	19440001	19490000	0.353689	ZSCAN9
23	19440001	19490000	0.353689	ZKSCAN4
6	37820001	37870000	0.353456	DCAF16
6	37820001	37870000	0.353456	LOC106502187
6	37820001	37870000	0.353456	NCAPG
6	37820001	37870000	0.353456	FAM184B
23	6600001	6650000	0.353021	PHACTR1
6	72340001	72390000	0.352909	LOC102182773
6	72340001	72390000	0.352909	PPAT
6	72340001	72390000	0.352909	AASDH
12	67460001	67510000	0.352702	RCBTB1
12	67460001	67510000	0.352702	PHF11
7	58620001	58670000	0.352693	LOC102186304
7	58620001	58670000	0.352693	ZMAT2
4	94160001	94210000	0.35261	SNX13
10	75560001	75610000	0.352591	LOC102185922
10	75560001	75610000	0.352591	LOC102185657
10	75560001	75610000	0.352591	LOC106502537
10	75560001	75610000	0.352591	LOC102185366
9	41580001	41630000	0.352522	MANEA
1	137440001	137490000	0.352509	CPNE4
12	67480001	67530000	0.352183	RCBTB1
12	67480001	67530000	0.352183	PHF11
11	68300001	68350000	0.351814	SNRPG
11	68300001	68350000	0.351814	PCYOX1
1	42220001	42270000	0.351642	LOC102188532
24	21720001	21770000	0.351529	GALNT1
14	16040001	16090000	0.351177	RPL30
14	16040001	16090000	0.351177	ERICH5
14	16040001	16090000	0.351177	MATN2
17	9680001	9730000	0.350922	LOC108637852
17	9680001	9730000	0.350922	LOC108637854
17	9680001	9730000	0.350922	LOC102190983
17	9680001	9730000	0.350922	RPH3A
19	33480001	33530000	0.350484	ULK2
3	108440001	108490000	0.350237	LOC108635662
9	86000001	86050000	0.350172	PACRG
11	93160001	93210000	0.349814	LOC106502639
11	93160001	93210000	0.349814	LOC108637116
11	93160001	93210000	0.349814	LOC102177863
11	93160001	93210000	0.349814	LOC108637117
11	93160001	93210000	0.349814	LOC108637118
4	49220001	49270000	0.34959	OSBPL3
14	27340001	27390000	0.349361	EBAG9
14	27340001	27390000	0.349361	SYBU
9	48100001	48150000	0.348597	UBE2J1
9	48100001	48150000	0.348597	GABRR2
26	43580001	43630000	0.348594	PRKG1
10	1740001	1790000	0.348545	EFCAB11
9	25660001	25710000	0.348194	FAM229B
9	25660001	25710000	0.348194	WISP3
9	25660001	25710000	0.348194	LAMA4
9	25660001	25710000	0.348194	TUBE1
13	15880001	15930000	0.348032	PROSER2
6	95440001	95490000	0.347342	C6H4orf22
6	95440001	95490000	0.347342	FGF5
2	80380001	80430000	0.347256	LRP1B
1	69460001	69510000	0.347189	ZNF148
12	42380001	42430000	0.347104	KLHL1
22	50800001	50850000	0.347016	GPX1
22	50800001	50850000	0.347016	RHOA
22	50800001	50850000	0.347016	USP4
20	2040001	2090000	0.346894	FOXI1
20	2040001	2090000	0.346894	DOCK2
5	39980001	40030000	0.346804	MUC19
5	39980001	40030000	0.346804	LRRK2
3	24300001	24350000	0.346726	LOC106501971
4	75680001	75730000	0.346624	SLC26A5
4	75680001	75730000	0.346624	PSMC2
13	60640001	60690000	0.346577	LOC108637408
13	60640001	60690000	0.346577	FOXS1
13	60640001	60690000	0.346577	TPX2
13	60640001	60690000	0.346577	MYLK2
5	17760001	17810000	0.346366	TMTC3
8	4260001	4310000	0.345999	GALNTL6
9	29220001	29270000	0.345803	SNX3
9	29220001	29270000	0.345803	NR2E1
28	37040001	37090000	0.345787	GNG4
5	77400001	77450000	0.34571	IPO8
12	50760001	50810000	0.345673	CRYL1
5	27180001	27230000	0.345631	LOC102176685
5	27180001	27230000	0.345631	LOC102182669
5	27180001	27230000	0.345631	KRT82
13	47220001	47270000	0.345512	GPCPD1
6	84400001	84450000	0.345479	LOC102186941
6	46700001	46750000	0.345384	STIM2
12	67120001	67170000	0.345356	KCNRG
12	67120001	67170000	0.345356	LOC102188416
12	67120001	67170000	0.345356	TRIM13
18	33940001	33990000	0.345147	CDH11
22	32880001	32930000	0.345052	FAM19A1
5	72060001	72110000	0.344643	ISX
11	5500001	5550000	0.344643	PDCL3
3	14100001	14150000	0.34422	LOC102169353
23	18240001	18290000	0.344171	LOC102180549
23	18240001	18290000	0.344171	TRNAI-AAU
23	18240001	18290000	0.344171	LOC102183280
23	18240001	18290000	0.344171	LOC108633412
23	18240001	18290000	0.344171	LOC106501778
23	18240001	18290000	0.344171	LOC102184017
23	18240001	18290000	0.344171	TRNAM-CAU
23	18240001	18290000	0.344171	TRNAR-UCG
23	18240001	18290000	0.344171	TRNAS-GCU
23	18240001	18290000	0.344171	LOC106503498
23	18240001	18290000	0.344171	LOC102183743
23	18240001	18290000	0.344171	LOC108633418
24	21680001	21730000	0.34413	GALNT1
28	41680001	41730000	0.343887	C28H1orf198
28	41680001	41730000	0.343887	TTC13
29	33180001	33230000	0.343823	OPCML
17	20340001	20390000	0.343577	DHX37
17	20340001	20390000	0.343577	BRI3BP
23	19100001	19150000	0.343517	LOC102177766
23	19100001	19150000	0.343517	LOC102177486
15	75620001	75670000	0.343268	CEP126
28	35100001	35150000	0.34316	RYR2
10	30500001	30550000	0.34294	C10H14orf39
28	41320001	41370000	0.34277	C28H1orf131
28	41320001	41370000	0.34277	TRIM67
15	32340001	32390000	0.341613	LOC102177547
15	32340001	32390000	0.341613	LOC102177261
15	32340001	32390000	0.341613	TRNAG-CCC
15	32340001	32390000	0.341613	RRM1
7	102080001	102130000	0.341422	EPS15L1
21	66960001	67010000	0.341313	CDC42BPB
10	72780001	72830000	0.341259	GJD2
26	42880001	42930000	0.341248	A1CF
23	19080001	19130000	0.340662	LOC102173983
23	19080001	19130000	0.340662	LOC102178028
23	19080001	19130000	0.340662	LOC102177766
5	65280001	65330000	0.340225	PAH
5	81340001	81390000	0.340166	MED21
5	81340001	81390000	0.340166	TM7SF3
24	61380001	61430000	0.340007	PHLPP1
13	63180001	63230000	0.339976	ASIP
13	63180001	63230000	0.339976	LOC102190531
29	18540001	18590000	0.339933	LOC102183767
13	63380001	63430000	0.339402	ITCH
16	55800001	55850000	0.339199	RFWD2
7	66160001	66210000	0.338659	CSNK1G2
7	66160001	66210000	0.338659	BTBD2
11	11060001	11110000	0.338477	PRADC1
11	11060001	11110000	0.338477	NOTO
11	11060001	11110000	0.338477	FBXO41
11	11060001	11110000	0.338477	CCT7
11	11060001	11110000	0.338477	SMYD5
4	49240001	49290000	0.338426	OSBPL3
9	76920001	76970000	0.338214	MYCT1
1	25640001	25690000	0.337619	ROBO1
6	89680001	89730000	0.3376	LOC102179276
23	19420001	19470000	0.337503	LOC102177207
23	19420001	19470000	0.337503	TRNAS-GCU
23	19420001	19470000	0.337503	LOC108633266
23	19420001	19470000	0.337503	ZKSCAN8
11	44040001	44090000	0.337331	SH3RF3
24	22060001	22110000	0.337135	LOC102175174
24	22060001	22110000	0.337135	LOC102174890
25	34820001	34870000	0.337123	LOC102181832
9	74020001	74070000	0.336658	LOC108636739
4	31740001	31790000	0.336585	TMEM229A
12	34960001	35010000	0.336459	LOC108637258
6	34260001	34310000	0.336408	CCSER1
7	47260001	47310000	0.336365	GLRA1
29	17380001	17430000	0.336342	NDUFC2
29	17380001	17430000	0.336342	ALG8
19	27100001	27150000	0.33623	ATP1B2
19	27100001	27150000	0.33623	EFNB3
19	27100001	27150000	0.33623	TP53
19	27100001	27150000	0.33623	WRAP53
6	46720001	46770000	0.33591	STIM2
17	14320001	14370000	0.335557	SUDS3
17	14320001	14370000	0.335557	TAOK3
4	54700001	54750000	0.33535	FAM188B
5	57240001	57290000	0.335307	LOC102182105
5	57240001	57290000	0.335307	LOC102182383
5	57240001	57290000	0.335307	LOC102174545
1	82960001	83010000	0.335065	MAP6D1
1	82960001	83010000	0.335065	PARL
1	82960001	83010000	0.335065	YEATS2
6	23180001	23230000	0.334979	BANK1
1	40000001	40050000	0.334971	EPHA6
14	62320001	62370000	0.334921	LOC102171894
3	77020001	77070000	0.334769	FRRS1
27	8960001	9010000	0.334733	ANK1
23	21900001	21950000	0.334356	LOC102176782
10	38240001	38290000	0.334103	BLOC1S6
8	53060001	53110000	0.333817	VPS13A
8	68880001	68930000	0.333768	DOK2
8	68880001	68930000	0.333768	XPO7
2	20660001	20710000	0.333241	RHBDD1
13	45720001	45770000	0.332911	LOC102191533
13	45720001	45770000	0.332911	GTPBP4
13	45720001	45770000	0.332911	WDR37
9	21440001	21490000	0.332655	FAM26E
9	21440001	21490000	0.332655	LOC102181592
9	21440001	21490000	0.332655	TRAPPC3L
11	47000001	47050000	0.332539	TRNAG-CCC
11	47000001	47050000	0.332539	EIF2AK3
7	29420001	29470000	0.332318	RASGRF2
9	29140001	29190000	0.331981	SNX3
9	29140001	29190000	0.331981	LACE1
5	20860001	20910000	0.331863	TRNAC-ACA
5	20860001	20910000	0.331863	LOC108636127
5	20860001	20910000	0.331863	DCN
12	15140001	15190000	0.33164	LOC102181111
10	86420001	86470000	0.33161	LOC102170877
17	47080001	47130000	0.331502	LOC108637879
24	42240001	42290000	0.33146	VAPA
2	66660001	66710000	0.331447	DDX18
27	20080001	20130000	0.331331	TNKS
5	20840001	20890000	0.331271	TRNAC-ACA
5	20840001	20890000	0.331271	LOC108636127
5	20840001	20890000	0.331271	DCN
18	62420001	62470000	0.33069	TRNAV-CAC
18	62420001	62470000	0.33069	LOC102184243
18	62420001	62470000	0.33069	LOC102191549
2	47500001	47550000	0.330685	LOC102185228
1	132760001	132810000	0.330391	PPP2R3A
12	13120001	13170000	0.330367	DNAJC3
12	13120001	13170000	0.330367	UGGT2
7	70420001	70470000	0.330363	LOC102182030
7	70420001	70470000	0.330363	LOC102182300
28	35120001	35170000	0.330294	RYR2
3	24740001	24790000	0.330044	ELAVL4
23	23820001	23870000	0.329493	GCM1
23	23820001	23870000	0.329493	FBXO9
16	47820001	47870000	0.329087	LOC108637780
16	47820001	47870000	0.329087	SMIM1
16	47820001	47870000	0.329087	CEP104
16	47820001	47870000	0.329087	CCDC27
16	47820001	47870000	0.329087	LRRC47
1	66240001	66290000	0.328819	CD86
17	34340001	34390000	0.328553	FSTL5
4	95640001	95690000	0.328377	ISPD
12	15680001	15730000	0.328174	LOC102179751
7	39960001	40010000	0.328086	EBF1
13	19360001	19410000	0.327969	LOC102178346
13	15620001	15670000	0.32768	USP6NL
8	34140001	34190000	0.327667	TRNAS-GGA
6	23160001	23210000	0.327637	BANK1
3	600001	650000	0.327467	SEPT2
3	600001	650000	0.327467	HDLBP
9	56800001	56850000	0.32743	ARG1
9	56800001	56850000	0.32743	MED23
7	49120001	49170000	0.327425	SLC26A2
7	49120001	49170000	0.327425	PDE6A
15	37020001	37070000	0.327371	SYT9
4	54720001	54770000	0.327322	FAM188B
17	34120001	34170000	0.327303	FSTL5
6	89720001	89770000	0.327174	LOC102179276
19	17440001	17490000	0.327141	C19H17orf75
19	17440001	17490000	0.327141	LOC108638253
19	17440001	17490000	0.327141	ZNF207
19	17440001	17490000	0.327141	RHBDL3
24	22040001	22090000	0.32668	LOC102175174
24	22040001	22090000	0.32668	LOC102174890
22	55240001	55290000	0.326622	HRH1
18	15940001	15990000	0.32659	CHMP1A
18	15940001	15990000	0.32659	SPATA2L
18	15940001	15990000	0.32659	DPEP1
18	15940001	15990000	0.32659	CDK10
18	15940001	15990000	0.32659	ZNF276
18	15940001	15990000	0.32659	VPS9D1
16	47800001	47850000	0.326407	MIR2320
16	47800001	47850000	0.326407	LOC108637780
16	47800001	47850000	0.326407	CEP104
16	47800001	47850000	0.326407	LRRC47
4	94720001	94770000	0.326173	AHR
8	53140001	53190000	0.326023	VPS13A
16	5320001	5370000	0.325708	CFH
18	62980001	63030000	0.325665	LOC102169619
18	62980001	63030000	0.325665	LOC102169897
8	52660001	52710000	0.325629	PRUNE2
6	79780001	79830000	0.325618	TRNAY-GUA
23	18160001	18210000	0.32556	LOC102185049
23	18160001	18210000	0.32556	TRNAL-AAG
23	18160001	18210000	0.32556	LOC102184572
23	18160001	18210000	0.32556	LOC102181083
23	18160001	18210000	0.32556	LOC106503503
23	18160001	18210000	0.32556	LOC102184297
18	55180001	55230000	0.325273	LOC102177832
18	55180001	55230000	0.325273	SAE1
18	55180001	55230000	0.325273	ZC3H4
9	21580001	21630000	0.325002	DSE
2	37620001	37670000	0.324965	LANCL1

## Sheet: Table S10
A summary of genes from XP-EHH in Matou goat.
chr	start	end	XPEHH	gene
15	81060001	81110000	4.86	MRE11A
15	80960001	81010000	4.81	AASDHPPT
15	80960001	81010000	4.81	ANKRD49
15	80940001	80990000	4.76	AASDHPPT
15	81080001	81130000	4.71	MRE11A
15	81040001	81090000	4.71	MRE11A
15	81020001	81070000	4.6	LOC108637642
15	81020001	81070000	4.6	MRE11A
15	81020001	81070000	4.6	ANKRD49
15	80920001	80970000	4.6	AASDHPPT
15	80920001	80970000	4.6	KBTBD3
15	80580001	80630000	4.57	GRIA4
15	80980001	81030000	4.47	LOC108637642
15	80980001	81030000	4.47	ANKRD49
15	81100001	81150000	4.45	MRE11A
15	81100001	81150000	4.45	GPR83
15	80560001	80610000	4.42	GRIA4
15	80600001	80650000	4.18	GRIA4
15	81120001	81170000	4.09	GPR83
15	81000001	81050000	4.09	LOC108637642
15	81000001	81050000	4.09	MRE11A
15	81000001	81050000	4.09	ANKRD49
15	80540001	80590000	4.07	GRIA4
15	80620001	80670000	4.01	GRIA4
4	14560001	14610000	4	LOC106501854
4	14560001	14610000	4	LOC108635875
4	14560001	14610000	4	LOC108635876
4	14560001	14610000	4	LOC102181266
4	14560001	14610000	4	LOC108635877
4	14560001	14610000	4	LOC102173285
15	80900001	80950000	4	AASDHPPT
15	80900001	80950000	4	KBTBD3
15	80640001	80690000	3.93	GRIA4
15	81140001	81190000	3.83	GPR83
2	36200001	36250000	3.71	ERBB4
10	91040001	91090000	3.71	LOC102175297
4	14240001	14290000	3.7	LOC102181187
25	32620001	32670000	3.68	GTF2I
25	28540001	28590000	3.68	CALN1
4	14540001	14590000	3.66	LOC108635874
4	14540001	14590000	3.66	PRSS2
4	14540001	14590000	3.66	LOC106501854
4	14540001	14590000	3.66	LOC108635875
4	14540001	14590000	3.66	LOC108635876
4	14540001	14590000	3.66	LOC102181266
10	91060001	91110000	3.66	LOC102175297
10	70420001	70470000	3.62	MEIS2
13	16000001	16050000	3.6	UPF2
15	80820001	80870000	3.59	KBTBD3
20	11360001	11410000	3.57	PIK3R1
10	91080001	91130000	3.57	LOC102175297
10	91080001	91130000	3.57	LOC102175022
2	114480001	114530000	3.55	ATF2
7	70260001	70310000	3.54	TRNAT-UGU
7	70260001	70310000	3.54	TRNAL-AAG
7	70260001	70310000	3.54	LOC108636433
7	70260001	70310000	3.54	TRIM7
23	20100001	20150000	3.54	LOC102172223
18	16200001	16250000	3.52	GAS8
2	33520001	33570000	3.49	LOC102181821
7	460001	510000	3.48	WDR36
13	15980001	16030000	3.48	UPF2
7	63100001	63150000	3.46	LECT2
7	63100001	63150000	3.46	FBXL21
15	80740001	80790000	3.46	MSANTD4
15	80720001	80770000	3.45	MSANTD4
4	14220001	14270000	3.44	LOC108635909
4	14220001	14270000	3.44	LOC102181187
4	14220001	14270000	3.44	LOC102181470
2	33500001	33550000	3.44	LOC102181821
13	9120001	9170000	3.44	MACROD2
25	32600001	32650000	3.43	GTF2I
7	480001	530000	3.4	WDR36
4	14580001	14630000	3.4	LOC108635876
4	14580001	14630000	3.4	LOC102181266
4	14580001	14630000	3.4	LOC108635877
4	14580001	14630000	3.4	LOC102173285
4	14580001	14630000	3.4	LOC108635878
4	14580001	14630000	3.4	LOC102172430
4	14580001	14630000	3.4	LOC102169377
13	16020001	16070000	3.4	UPF2
2	33480001	33530000	3.39	LOC102181821
19	47200001	47250000	3.39	TANC2
9	62140001	62190000	3.38	IL22RA2
9	62140001	62190000	3.38	LOC108636733
1	32680001	32730000	3.38	CADM2
7	42900001	42950000	3.37	SGCD
13	9100001	9150000	3.37	MACROD2
7	70240001	70290000	3.35	TRNAK-CUU
7	70240001	70290000	3.35	TRNAA-UGC
7	70240001	70290000	3.35	TRNAT-UGU
7	70240001	70290000	3.35	TRNAL-AAG
7	70240001	70290000	3.35	TRIM7
2	36180001	36230000	3.35	ERBB4
15	80880001	80930000	3.34	KBTBD3
18	44480001	44530000	3.33	RHPN2
24	12740001	12790000	3.32	SYT4
4	14280001	14330000	3.31	KEL
7	440001	490000	3.3	WDR36
5	11060001	11110000	3.3	PPFIA2
7	42880001	42930000	3.29	SGCD
6	32300001	32350000	3.29	GRID2
5	57620001	57670000	3.29	LOC102178148
5	57620001	57670000	3.29	LOC102178706
23	47900001	47950000	3.29	KHDRBS2
2	114500001	114550000	3.29	ATF2
10	91100001	91150000	3.29	LOC102175022
10	91100001	91150000	3.29	DMGDH
15	53480001	53530000	3.27	SCN4B
15	53480001	53530000	3.27	SCN2B
9	62160001	62210000	3.25	IL22RA2
9	62160001	62210000	3.25	IFNGR1
9	62160001	62210000	3.25	LOC108636733
23	20080001	20130000	3.25	LOC102191193
23	20080001	20130000	3.25	LOC102172502
23	20080001	20130000	3.25	LOC102172223
10	1420001	1470000	3.25	KCNK13
19	47220001	47270000	3.24	TANC2
14	4240001	4290000	3.24	RALYL
13	22920001	22970000	3.24	SPAG6
11	59780001	59830000	3.24	XPO1
11	59780001	59830000	3.24	USP34
13	15960001	16010000	3.23	UPF2
2	114460001	114510000	3.22	CHN1
11	83500001	83550000	3.22	TRNAC-ACA
15	80660001	80710000	3.21	GRIA4
13	16040001	16090000	3.21	DHTKD1
13	16040001	16090000	3.21	UPF2
7	70280001	70330000	3.2	LOC108636433
7	70280001	70330000	3.2	LOC102183415
28	29360001	29410000	3.2	ANK3
18	44500001	44550000	3.2	RHPN2
18	44500001	44550000	3.2	GPATCH1
14	60280001	60330000	3.2	TRNAC-ACA
14	60280001	60330000	3.2	OPRK1
7	240001	290000	3.19	CAMK4
18	4820001	4870000	3.19	CNTNAP4
15	53500001	53550000	3.19	SCN4B
15	53500001	53550000	3.19	TMPRSS4
7	63120001	63170000	3.17	LECT2
7	63120001	63170000	3.17	FBXL21
4	56960001	57010000	3.17	BBS9
23	20120001	20170000	3.17	LOC102181112
10	70400001	70450000	3.17	MEIS2
10	70440001	70490000	3.16	MEIS2
6	32320001	32370000	3.15	GRID2
5	57600001	57650000	3.15	LOC102178148
18	4840001	4890000	3.15	CNTNAP4
7	89660001	89710000	3.12	THOP1
7	89660001	89710000	3.12	ZNF554
7	89660001	89710000	3.12	LOC102181027
5	11080001	11130000	3.12	PPFIA2
1	120480001	120530000	3.12	ZIC1
3	50400001	50450000	3.11	LOC102170378
14	60260001	60310000	3.11	OPRK1
4	9060001	9110000	3.1	CNTNAP2
1	149020001	149070000	3.1	HLCS
17	22760001	22810000	3.09	TMEM132C
15	81160001	81210000	3.09	GPR83
14	4220001	4270000	3.09	RALYL
16	53680001	53730000	3.08	KLHL20
16	53680001	53730000	3.08	CENPL
16	53680001	53730000	3.08	DARS2
1	149000001	149050000	3.08	HLCS
9	62120001	62170000	3.07	LOC108636733
10	1400001	1450000	3.07	KCNK13
7	26600001	26650000	3.06	EDIL3
2	36220001	36270000	3.06	ERBB4
17	22740001	22790000	3.06	TMEM132C
1	32660001	32710000	3.06	CADM2
4	14300001	14350000	3.05	KEL
2	114520001	114570000	3.05	ATF2
11	59800001	59850000	3.05	XPO1
11	59760001	59810000	3.05	USP34
10	91120001	91170000	3.05	LOC102175022
10	91120001	91170000	3.05	DMGDH
10	72060001	72110000	3.05	DPH6
21	15940001	15990000	3.04	LOC106503345
13	9140001	9190000	3.04	MACROD2
23	47880001	47930000	3.03	KHDRBS2
11	83480001	83530000	3.03	TRNAC-ACA
10	27500001	27550000	3.02	GPHB5
10	27500001	27550000	3.02	RHOJ
7	16220001	16270000	3.01	MCTP1
4	110680001	110730000	3.01	FAM133B
4	110680001	110730000	3.01	LOC102179159
2	109400001	109450000	3.01	LRP2
18	4860001	4910000	3.01	CNTNAP4
18	44400001	44450000	3.01	CEP89
15	80700001	80750000	3.01	MSANTD4
4	23640001	23690000	3	CHCHD3
3	50380001	50430000	3	LOC102170378
25	28520001	28570000	3	CALN1
15	80840001	80890000	3	KBTBD3
12	53680001	53730000	3	WASF3
18	4800001	4850000	2.99	CNTNAP4
7	89680001	89730000	2.98	ZNF554
7	89680001	89730000	2.98	LOC102181027
7	16200001	16250000	2.98	MCTP1
5	57640001	57690000	2.98	LOC102178706
28	29340001	29390000	2.98	ANK3
5	92620001	92670000	2.97	STRAP
2	94140001	94190000	2.97	GALNT13
28	29380001	29430000	2.97	ANK3
2	114540001	114590000	2.97	ATF2
14	42060001	42110000	2.97	ZFHX4
12	53780001	53830000	2.97	WASF3
4	14200001	14250000	2.96	LOC108635908
4	14200001	14250000	2.96	LOC108635909
4	14200001	14250000	2.96	LOC102181470
25	28560001	28610000	2.96	CALN1
23	47920001	47970000	2.96	KHDRBS2
12	53660001	53710000	2.96	LOC108637299
6	32340001	32390000	2.95	GRID2
18	44460001	44510000	2.95	FAAP24
18	44460001	44510000	2.95	RHPN2
8	76520001	76570000	2.94	FRMD3
13	15940001	15990000	2.94	UPF2
9	62180001	62230000	2.93	IL22RA2
9	62180001	62230000	2.93	IFNGR1
4	9040001	9090000	2.93	CNTNAP2
24	52940001	52990000	2.93	LOC108633779
24	12760001	12810000	2.93	SYT4
10	62780001	62830000	2.93	MDGA2
7	260001	310000	2.92	CAMK4
5	10160001	10210000	2.92	LIN7A
4	69340001	69390000	2.92	CFTR
4	14160001	14210000	2.92	LOC102183208
4	14160001	14210000	2.92	LOC108635908
2	114560001	114610000	2.92	ATF2
13	6740001	6790000	2.92	TASP1
12	53800001	53850000	2.92	GPR12
12	53800001	53850000	2.92	WASF3
5	10180001	10230000	2.91	LIN7A
4	14140001	14190000	2.91	LOC102183208
27	27960001	28010000	2.91	ZFP42
25	11640001	11690000	2.91	SHISA9
4	14320001	14370000	2.9	KEL
28	7720001	7770000	2.9	NRG3
1	32700001	32750000	2.9	CADM2
6	32280001	32330000	2.89	GRID2
18	44520001	44570000	2.87	RHPN2
18	44520001	44570000	2.87	GPATCH1
12	53760001	53810000	2.87	WASF3
23	20200001	20250000	2.86	LOC102181943
23	20200001	20250000	2.86	LOC102182215
23	20200001	20250000	2.86	LOC102169865
18	4780001	4830000	2.85	CNTNAP4
7	16180001	16230000	2.84	MCTP1
6	103540001	103590000	2.84	LOC108636269
4	23620001	23670000	2.84	CHCHD3
28	29320001	29370000	2.84	ANK3
21	44760001	44810000	2.84	FAM177A1
21	44760001	44810000	2.84	PPP2R3C
21	44760001	44810000	2.84	KIAA0391
21	44740001	44790000	2.84	SRP54
21	44740001	44790000	2.84	FAM177A1
21	44740001	44790000	2.84	PPP2R3C
19	47180001	47230000	2.84	TANC2
15	80380001	80430000	2.84	GRIA4
11	59740001	59790000	2.84	USP34
7	51960001	52010000	2.83	STK32A
3	50420001	50470000	2.83	LOC102170378
2	92740001	92790000	2.83	ARL6IP6
2	92720001	92770000	2.83	ARL6IP6
25	11620001	11670000	2.83	SHISA9
15	80440001	80490000	2.83	GRIA4
9	47300001	47350000	2.82	BACH2
2	33540001	33590000	2.82	LOC102181821
23	200001	250000	2.82	IRF4
23	200001	250000	2.82	EXOC2
13	16060001	16110000	2.82	LOC102173668
13	16060001	16110000	2.82	DHTKD1
13	16060001	16110000	2.82	SEC61A2
1	135800001	135850000	2.82	TMEM108
5	10200001	10250000	2.81	LIN7A
25	32640001	32690000	2.81	GTF2I
19	3440001	3490000	2.81	KIF2B
18	44420001	44470000	2.81	FAAP24
18	44420001	44470000	2.81	RHPN2
18	44420001	44470000	2.81	CEP89
21	55180001	55230000	2.8	FRMD5
2	109380001	109430000	2.8	LRP2
10	35180001	35230000	2.8	KTN1
4	56840001	56890000	2.79	BBS9
15	80480001	80530000	2.79	GRIA4
10	1380001	1430000	2.79	KCNK13
7	51940001	51990000	2.78	STK32A
5	11040001	11090000	2.78	PPFIA2
4	110660001	110710000	2.78	FAM133B
4	110660001	110710000	2.78	CDK6
28	7700001	7750000	2.78	NRG3
23	340001	390000	2.78	EXOC2
1	120500001	120550000	2.78	ZIC1
1	120500001	120550000	2.78	ZIC4
8	85880001	85930000	2.77	ROR2
8	51060001	51110000	2.77	TRNAC-ACA
7	89640001	89690000	2.77	THOP1
7	89640001	89690000	2.77	ZNF554
7	89640001	89690000	2.77	SGTA
5	11100001	11150000	2.77	PPFIA2
4	14600001	14650000	2.77	LOC102173285
4	14600001	14650000	2.77	LOC108635878
4	14600001	14650000	2.77	LOC102172430
4	14600001	14650000	2.77	LOC102169377
4	14600001	14650000	2.77	LOC102171862
4	14600001	14650000	2.77	LOC102168816
4	110120001	110170000	2.77	SAMD9
19	13360001	13410000	2.77	TADA2A
18	23660001	23710000	2.77	FTO
10	91020001	91070000	2.77	LOC102175297
4	56860001	56910000	2.76	BBS9
25	11660001	11710000	2.76	SHISA9
2	33460001	33510000	2.76	LOC102181821
23	220001	270000	2.76	EXOC2
23	20180001	20230000	2.76	LOC102180842
23	20180001	20230000	2.76	LOC102181943
23	20180001	20230000	2.76	LOC102182215
16	53660001	53710000	2.76	KLHL20
16	53660001	53710000	2.76	CENPL
15	80460001	80510000	2.76	GRIA4
28	29400001	29450000	2.75	ANK3
23	180001	230000	2.75	IRF4
23	17240001	17290000	2.75	LOC102189920
15	80860001	80910000	2.75	KBTBD3
14	17080001	17130000	2.75	VPS13B
27	1560001	1610000	2.74	ZNF385D
2	36240001	36290000	2.74	ERBB4
2	136140001	136190000	2.74	OCA2
2	136100001	136150000	2.74	OCA2
16	62840001	62890000	2.74	LAMC2
15	80340001	80390000	2.74	GRIA4
13	6780001	6830000	2.74	TASP1
12	53820001	53870000	2.74	GPR12
7	26580001	26630000	2.73	EDIL3
3	105580001	105630000	2.73	GLMP
3	105580001	105630000	2.73	SMG5
3	105580001	105630000	2.73	TMEM79
3	105580001	105630000	2.73	CCT3
22	17780001	17830000	2.73	LMCD1
21	49360001	49410000	2.73	TRNAH-GUG
2	136160001	136210000	2.73	OCA2
14	17100001	17150000	2.73	VPS13B
12	53840001	53890000	2.73	GPR12
10	31360001	31410000	2.73	CCDC175
10	31360001	31410000	2.73	RTN1
4	74500001	74550000	2.72	LHFPL3
3	105480001	105530000	2.72	SEMA4A
3	105480001	105530000	2.72	SLC25A44
18	44440001	44490000	2.72	FAAP24
18	44440001	44490000	2.72	RHPN2
18	44440001	44490000	2.72	CEP89
3	105600001	105650000	2.71	GLMP
3	105600001	105650000	2.71	SMG5
3	105600001	105650000	2.71	TMEM79
3	105600001	105650000	2.71	CCT3
3	105600001	105650000	2.71	TSACC
24	23580001	23630000	2.71	NOL4
15	80420001	80470000	2.71	GRIA4
15	80400001	80450000	2.71	GRIA4
10	31180001	31230000	2.71	RTN1
7	63080001	63130000	2.7	LECT2
6	69240001	69290000	2.7	SCFD2
4	23660001	23710000	2.7	CHCHD3
16	53620001	53670000	2.7	KLHL20
7	16160001	16210000	2.69	MCTP1
5	57580001	57630000	2.69	LOC102177036
5	10220001	10270000	2.69	LIN7A
4	69360001	69410000	2.69	CFTR
4	14340001	14390000	2.69	C4H7orf34
4	14340001	14390000	2.69	KEL
4	14340001	14390000	2.69	TRPV5
3	57800001	57850000	2.69	LOC102173355
2	36160001	36210000	2.69	ERBB4
1	87620001	87670000	2.69	ZMAT3
15	80360001	80410000	2.69	GRIA4
7	85960001	86010000	2.68	ADAMTS19
2	136080001	136130000	2.68	OCA2
18	4880001	4930000	2.68	CNTNAP4
14	43380001	43430000	2.68	HNF4G
1	31640001	31690000	2.68	CADM2
11	8820001	8870000	2.68	LOC106502596
10	72040001	72090000	2.68	DPH6
5	57660001	57710000	2.67	LOC102178706
5	57660001	57710000	2.67	LOC102174195
5	50560001	50610000	2.67	USP15
24	23560001	23610000	2.67	NOL4
21	55200001	55250000	2.67	FRMD5
18	44540001	44590000	2.67	GPATCH1
16	53640001	53690000	2.67	KLHL20
13	15920001	15970000	2.67	UPF2
11	72900001	72950000	2.67	ADGRF3
11	72900001	72950000	2.67	HADHB
11	72900001	72950000	2.67	EPT1
6	69160001	69210000	2.66	TRNAC-GCA
6	69160001	69210000	2.66	SCFD2
24	23440001	23490000	2.66	NOL4
13	6760001	6810000	2.66	TASP1
6	92500001	92550000	2.65	CCNG2
23	600001	650000	2.65	FOXQ1
2	114580001	114630000	2.65	ATP5G3
2	114580001	114630000	2.65	LOC102180086
2	114580001	114630000	2.65	ATF2
18	23680001	23730000	2.65	FTO
13	22900001	22950000	2.65	SPAG6
1	101000001	101050000	2.65	BCHE
10	31380001	31430000	2.65	CCDC175
10	31160001	31210000	2.65	RTN1
14	43360001	43410000	2.64	HNF4G
10	31400001	31450000	2.64	CCDC175
10	27520001	27570000	2.64	GPHB5
10	27520001	27570000	2.64	RHOJ
7	26620001	26670000	2.63	EDIL3
6	69180001	69230000	2.63	TRNAC-GCA
6	69180001	69230000	2.63	SCFD2
5	39680001	39730000	2.63	LOC108636101
5	39680001	39730000	2.63	CNTN1
23	60001	110000	2.63	LOC102180551
1	125000001	125050000	2.63	SLC9A9
9	47320001	47370000	2.62	BACH2
2	136120001	136170000	2.62	OCA2
13	15700001	15750000	2.62	USP6NL
11	59720001	59770000	2.62	USP34
7	16240001	16290000	2.61	MCTP1
14	58600001	58650000	2.61	LOC102186703
14	58600001	58650000	2.61	LOC102186976
10	62760001	62810000	2.61	MDGA2
4	69320001	69370000	2.6	CFTR
2	94160001	94210000	2.6	GALNT13
2	92700001	92750000	2.6	ARL6IP6
2	92700001	92750000	2.6	PRPF40A
12	53740001	53790000	2.6	WASF3
8	4980001	5030000	2.59	GALNTL6
7	280001	330000	2.59	CAMK4
21	38680001	38730000	2.59	LOC102173612
15	80320001	80370000	2.59	GRIA4
12	84760001	84810000	2.59	TDRD3
7	26520001	26570000	2.58	EDIL3
4	110700001	110750000	2.58	RBM48
4	110700001	110750000	2.58	FAM133B
4	110700001	110750000	2.58	LOC102179159
4	110700001	110750000	2.58	PEX1
2	109300001	109350000	2.58	LRP2
11	72920001	72970000	2.58	ADGRF3
11	72920001	72970000	2.58	HADHB
1	120540001	120590000	2.58	ZIC4
8	4940001	4990000	2.57	GALNTL6
2	94120001	94170000	2.57	GALNT13
18	44580001	44630000	2.57	WDR88
18	44580001	44630000	2.57	GPATCH1
13	19500001	19550000	2.57	CCDC7
6	31880001	31930000	2.56	GRID2
11	59480001	59530000	2.56	C11H2orf74
7	85940001	85990000	2.55	ADAMTS19
7	26540001	26590000	2.55	EDIL3
7	220001	270000	2.55	CAMK4
6	104940001	104990000	2.55	STX18
5	10240001	10290000	2.55	TRNAC-ACA
5	10240001	10290000	2.55	LIN7A
27	1540001	1590000	2.55	ZNF385D
26	42340001	42390000	2.55	TRNAE-UUC
24	48400001	48450000	2.55	CTIF
23	20060001	20110000	2.55	LOC102172778
23	20060001	20110000	2.55	LOC102191193
23	20060001	20110000	2.55	LOC102172502
23	20060001	20110000	2.55	LOC102172223
23	140001	190000	2.55	IRF4
23	140001	190000	2.55	DUSP22
21	44720001	44770000	2.55	SRP54
21	44720001	44770000	2.55	FAM177A1
21	43640001	43690000	2.55	NPAS3
14	22700001	22750000	2.55	TRNAS-GGA
12	53580001	53630000	2.55	CDK8
11	72940001	72990000	2.55	ADGRF3
11	72940001	72990000	2.55	HADHB
11	72940001	72990000	2.55	HADHA
11	59820001	59870000	2.55	XPO1
16	53700001	53750000	2.54	CENPL
16	53700001	53750000	2.54	DARS2
7	56140001	56190000	2.53	NR3C1
4	56940001	56990000	2.53	BBS9
4	15060001	15110000	2.53	MGAM2
2	34340001	34390000	2.53	LOC102181821
15	80240001	80290000	2.53	GRIA4
15	34180001	34230000	2.53	LOC102182057
14	14640001	14690000	2.53	CPQ
13	7140001	7190000	2.53	ESF1
13	7140001	7190000	2.53	NDUFAF5
7	56120001	56170000	2.52	NR3C1
6	69040001	69090000	2.52	RASL11B
6	69040001	69090000	2.52	SCFD2
28	29300001	29350000	2.52	TRNAG-UCC
28	29300001	29350000	2.52	ANK3
15	80500001	80550000	2.52	GRIA4
14	60520001	60570000	2.52	RB1CC1
12	84740001	84790000	2.52	LOC108637310
12	84740001	84790000	2.52	TDRD3
12	53700001	53750000	2.52	WASF3
10	62800001	62850000	2.52	MDGA2
7	26560001	26610000	2.51	EDIL3
6	96760001	96810000	2.51	LOC102172613
5	107260001	107310000	2.51	DCP1B
4	69380001	69430000	2.51	CFTR
4	14180001	14230000	2.51	LOC102183208
4	14180001	14230000	2.51	LOC108635908
4	14180001	14230000	2.51	LOC102181470
2	5560001	5610000	2.51	ZBTB40
19	47240001	47290000	2.51	TANC2
16	28360001	28410000	2.51	PSEN2
10	31340001	31390000	2.51	CCDC175
10	31340001	31390000	2.51	RTN1
24	23420001	23470000	2.5	NOL4
23	17220001	17270000	2.5	LOC102189920
19	13300001	13350000	2.5	C19H17orf78
19	13300001	13350000	2.5	ACACA
19	13280001	13330000	2.5	C19H17orf78
19	13280001	13330000	2.5	ACACA
18	66400001	66450000	2.5	LOC102178763
18	66400001	66450000	2.5	LOC102187345
15	53520001	53570000	2.5	TMPRSS4
13	7020001	7070000	2.5	TASP1
13	36920001	36970000	2.5	LOC102179575
11	72880001	72930000	2.5	EPT1
1	120520001	120570000	2.5	ZIC1
1	120520001	120570000	2.5	ZIC4
10	91540001	91590000	2.5	LHFPL2
25	12020001	12070000	2.49	SHISA9
23	160001	210000	2.49	IRF4
22	8200001	8250000	2.49	TRNAS-GGA
1	87600001	87650000	2.49	PIK3CA
13	15720001	15770000	2.49	USP6NL
1	111980001	112030000	2.49	LOC102184663
8	4960001	5010000	2.48	GALNTL6
28	20340001	20390000	2.48	KIF1BP
21	43660001	43710000	2.48	NPAS3
19	46200001	46250000	2.48	LOC108638242
17	70380001	70430000	2.48	TLL1
14	42080001	42130000	2.48	ZFHX4
14	17500001	17550000	2.48	VPS13B
1	112080001	112130000	2.48	MME
4	74520001	74570000	2.47	LHFPL3
3	105560001	105610000	2.47	BGLAP
3	105560001	105610000	2.47	PMF1
3	105560001	105610000	2.47	PAQR6
3	105560001	105610000	2.47	SMG5
3	105560001	105610000	2.47	TMEM79
23	240001	290000	2.47	EXOC2
1	92880001	92930000	2.47	NLGN1
12	17260001	17310000	2.47	GPC6
8	12840001	12890000	2.46	TRNAW-CCA
4	110100001	110150000	2.46	SAMD9
3	74480001	74530000	2.46	DPYD
25	32580001	32630000	2.46	GTF2I
2	136060001	136110000	2.46	OCA2
12	53640001	53690000	2.46	LOC108637299
12	17280001	17330000	2.46	GPC6
10	75860001	75910000	2.46	LOC102177801
10	75860001	75910000	2.46	LOC102183966
10	75860001	75910000	2.46	LOC108636863
10	75860001	75910000	2.46	LOC102177241
3	64240001	64290000	2.45	HS2ST1
21	44780001	44830000	2.45	PPP2R3C
21	44780001	44830000	2.45	KIAA0391
2	136180001	136230000	2.45	OCA2
19	13340001	13390000	2.45	ACACA
19	13340001	13390000	2.45	TADA2A
16	13680001	13730000	2.45	LOC102171266
16	13680001	13730000	2.45	BRINP3
10	91140001	91190000	2.45	DMGDH
10	41900001	41950000	2.45	SECISBP2L
8	5000001	5050000	2.44	GALNTL6
5	92800001	92850000	2.44	EPS8
5	10140001	10190000	2.44	LIN7A
3	64220001	64270000	2.44	HS2ST1
2	97040001	97090000	2.44	GALNT5
23	620001	670000	2.44	FOXQ1
18	44560001	44610000	2.44	WDR88
18	44560001	44610000	2.44	GPATCH1
15	80260001	80310000	2.44	GRIA4
10	35200001	35250000	2.44	KTN1
5	92600001	92650000	2.43	STRAP
28	20320001	20370000	2.43	KIF1BP
27	1300001	1350000	2.43	ZNF385D
27	1280001	1330000	2.43	ZNF385D
2	34320001	34370000	2.43	LOC102181821
17	52120001	52170000	2.43	TRNAE-UUC
15	80300001	80350000	2.43	GRIA4
7	85980001	86030000	2.42	ADAMTS19
6	104960001	105010000	2.42	STX18
3	105620001	105670000	2.42	CCT3
3	105620001	105670000	2.42	RHBG
3	105620001	105670000	2.42	TSACC
25	18880001	18930000	2.42	CRYM
25	18880001	18930000	2.42	ANKS4B
25	18880001	18930000	2.42	ZP2
22	32280001	32330000	2.42	FRMD4B
13	19480001	19530000	2.42	LOC108637363
11	61000001	61050000	2.42	EHBP1
7	17120001	17170000	2.41	FAM172A
2	71720001	71770000	2.41	NCKAP5
26	37860001	37910000	2.41	BTAF1
19	3400001	3450000	2.41	KIF2B
1	92860001	92910000	2.41	NLGN1
17	29200001	29250000	2.41	GRIA2
15	51660001	51710000	2.41	TRIM29
14	17520001	17570000	2.41	VPS13B
14	17480001	17530000	2.41	VPS13B
10	64640001	64690000	2.41	TMEM62
10	31420001	31470000	2.41	CCDC175
10	31420001	31470000	2.41	JKAMP
9	62100001	62150000	2.4	IL20RA
9	62100001	62150000	2.4	LOC108636733
2	98900001	98950000	2.4	TANC1
28	29420001	29470000	2.4	ANK3
2	30580001	30630000	2.4	LOC108633366
16	26720001	26770000	2.4	DNAH14
16	26640001	26690000	2.4	DNAH14
14	42040001	42090000	2.4	ZFHX4
13	6800001	6850000	2.4	TASP1
12	84780001	84830000	2.4	TDRD3
9	62200001	62250000	2.39	IFNGR1
7	51980001	52030000	2.39	STK32A
7	51920001	51970000	2.39	STK32A
7	41100001	41150000	2.39	CLINT1
26	34360001	34410000	2.39	ENTPD1
23	320001	370000	2.39	EXOC2
16	26700001	26750000	2.39	DNAH14
11	59700001	59750000	2.39	USP34
2	92680001	92730000	2.38	ARL6IP6
2	92680001	92730000	2.38	PRPF40A
19	13320001	13370000	2.38	C19H17orf78
19	13320001	13370000	2.38	ACACA
19	13320001	13370000	2.38	TADA2A
1	31660001	31710000	2.38	CADM2
10	72080001	72130000	2.38	DPH6
9	62820001	62870000	2.37	TNFAIP3
7	44420001	44470000	2.37	LARP1
2	59260001	59310000	2.37	CNTNAP5
24	23600001	23650000	2.37	NOL4
2	34240001	34290000	2.37	LOC102181821
23	20140001	20190000	2.37	LOC102181112
23	20140001	20190000	2.37	LOC102180842
21	60600001	60650000	2.37	AK7
21	15920001	15970000	2.37	LOC106503345
1	87580001	87630000	2.37	PIK3CA
17	21820001	21870000	2.37	TRNAE-CUC
17	21820001	21870000	2.37	LOC108637874
14	50920001	50970000	2.37	COPS5
14	50920001	50970000	2.37	PPP1R42
13	9080001	9130000	2.37	MACROD2
13	7000001	7050000	2.37	TASP1
1	112060001	112110000	2.37	MME
7	420001	470000	2.36	WDR36
7	41120001	41170000	2.36	CLINT1
6	96740001	96790000	2.36	LOC102172613
6	19020001	19070000	2.36	LIN28A
4	69400001	69450000	2.36	CFTR
4	14120001	14170000	2.36	LOC102181752
3	75740001	75790000	2.36	LOC106501944
26	6140001	6190000	2.36	ADAM12
26	34340001	34390000	2.36	ENTPD1
2	136200001	136250000	2.36	OCA2
1	87640001	87690000	2.36	ZMAT3
12	53600001	53650000	2.36	CDK8
1	148980001	149030000	2.36	HLCS
1	116340001	116390000	2.36	P2RY13
1	116340001	116390000	2.36	P2RY12
1	116340001	116390000	2.36	MED12L
1	116340001	116390000	2.36	GPR87
6	31900001	31950000	2.35	GRID2
5	90440001	90490000	2.35	TRNAE-UUC
4	69260001	69310000	2.35	ASZ1
3	56700001	56750000	2.35	TRNAW-CCA
25	18900001	18950000	2.35	CRYM
25	18900001	18950000	2.35	ANKS4B
2	33440001	33490000	2.35	LOC102181821
21	44820001	44870000	2.35	KIAA0391
17	29220001	29270000	2.35	GRIA2
16	39520001	39570000	2.35	LOC102191160
15	34960001	35010000	2.35	LOC102181293
15	34960001	35010000	2.35	LOC102169612
13	15680001	15730000	2.35	USP6NL
10	1440001	1490000	2.35	KCNK13
4	14360001	14410000	2.34	C4H7orf34
4	14360001	14410000	2.34	KEL
4	14360001	14410000	2.34	TRPV5
28	25880001	25930000	2.34	REEP3
19	3420001	3470000	2.34	KIF2B
1	87560001	87610000	2.34	PIK3CA
18	66380001	66430000	2.34	LOC102178763
18	66380001	66430000	2.34	LOC102179040
14	93320001	93370000	2.34	TRNAC-GCA
14	93320001	93370000	2.34	RIMS1
13	7540001	7590000	2.34	MACROD2
7	89700001	89750000	2.33	LOC106502316
7	89700001	89750000	2.33	LOC102181027
7	89700001	89750000	2.33	LOC102180305
7	16140001	16190000	2.33	MCTP1
4	23600001	23650000	2.33	CHCHD3
4	16280001	16330000	2.33	BRAF
4	14520001	14570000	2.33	LOC102179835
4	14520001	14570000	2.33	LOC108635874
4	14520001	14570000	2.33	PRSS2
4	14520001	14570000	2.33	LOC106501854
4	14520001	14570000	2.33	LOC108635875
4	14520001	14570000	2.33	LOC108635873
2	98920001	98970000	2.33	TANC1
29	27040001	27090000	2.33	LOC102179269
29	27040001	27090000	2.33	LOC102177777
12	53720001	53770000	2.33	WASF3
10	70380001	70430000	2.33	MEIS2
9	27900001	27950000	2.32	AK9
3	64120001	64170000	2.32	HS2ST1
27	1220001	1270000	2.32	ZNF385D
19	41760001	41810000	2.32	CNP
19	41760001	41810000	2.32	TTC25
19	41760001	41810000	2.32	DNAJC7
14	60300001	60350000	2.32	TRNAC-ACA
14	60300001	60350000	2.32	OPRK1
14	4260001	4310000	2.32	RALYL
14	4200001	4250000	2.32	RALYL
1	31620001	31670000	2.32	CADM2
1	135780001	135830000	2.32	TMEM108
10	35160001	35210000	2.32	KTN1
5	107280001	107330000	2.31	LOC108636068
5	107280001	107330000	2.31	DCP1B
5	107280001	107330000	2.31	LOC108636069
5	107280001	107330000	2.31	CACNA1C
3	64200001	64250000	2.31	HS2ST1
3	107160001	107210000	2.31	FCRL5
2	109420001	109470000	2.31	LRP2
1	91040001	91090000	2.31	NAALADL2
14	6800001	6850000	2.31	CNBD1
13	9160001	9210000	2.31	MACROD2
12	17240001	17290000	2.31	GPC6
11	59500001	59550000	2.31	C11H2orf74
11	59500001	59550000	2.31	AHSA2
1	101020001	101070000	2.31	BCHE
4	69280001	69330000	2.3	ASZ1
4	56880001	56930000	2.3	BBS9
4	110640001	110690000	2.3	FAM133B
4	110640001	110690000	2.3	CDK6
3	63860001	63910000	2.3	LOC106501952
3	63860001	63910000	2.3	LOC102185237
2	59240001	59290000	2.3	CNTNAP5
23	80001	130000	2.3	LOC102180551
23	80001	130000	2.3	DUSP22
22	17760001	17810000	2.3	LMCD1
19	17860001	17910000	2.3	MIR2332
19	17860001	17910000	2.3	COPRS
19	17860001	17910000	2.3	UTP6
1	86680001	86730000	2.3	PEX5L
15	80280001	80330000	2.3	GRIA4
10	27480001	27530000	2.3	GPHB5
9	47680001	47730000	2.29	CASP8AP2
9	47680001	47730000	2.29	MDN1
7	300001	350000	2.29	CAMK4
5	2140001	2190000	2.29	TRHDE
3	107360001	107410000	2.29	FCRL3
3	107180001	107230000	2.29	FCRL5
28	7740001	7790000	2.29	TRNAC-GCA
28	7740001	7790000	2.29	NRG3
28	4940001	4990000	2.29	GRID1
14	51100001	51150000	2.29	LOC102172279
6	32360001	32410000	2.28	GRID2
6	26700001	26750000	2.28	RAP1GDS1
5	57680001	57730000	2.28	LOC102174195
5	57680001	57730000	2.28	LOC102180195
5	50540001	50590000	2.28	USP15
4	69300001	69350000	2.28	ASZ1
4	69300001	69350000	2.28	CFTR
3	61080001	61130000	2.28	TTLL7
3	105500001	105550000	2.28	SEMA4A
3	105500001	105550000	2.28	SLC25A44
3	105500001	105550000	2.28	PMF1
2	109360001	109410000	2.28	LRP2
19	46120001	46170000	2.28	EFCAB13
16	62820001	62870000	2.28	LAMC2
13	21780001	21830000	2.28	C13H10orf113
13	21780001	21830000	2.28	NEBL
10	91560001	91610000	2.28	LHFPL2
8	89900001	89950000	2.27	LOC102190786
7	500001	550000	2.27	WDR36
4	15080001	15130000	2.27	MGAM
4	15080001	15130000	2.27	MGAM2
3	56680001	56730000	2.27	TRNAW-CCA
29	5140001	5190000	2.27	LOC102178164
24	48380001	48430000	2.27	CTIF
21	44840001	44890000	2.27	KIAA0391
2	109320001	109370000	2.27	LRP2
20	51360001	51410000	2.27	CDH12
20	11380001	11430000	2.27	PIK3R1
1	99380001	99430000	2.27	WDR49
1	86700001	86750000	2.27	PEX5L
14	58580001	58630000	2.27	LOC102186976
13	6980001	7030000	2.27	TASP1
11	9900001	9950000	2.27	DOK1
11	9900001	9950000	2.27	M1AP
11	9900001	9950000	2.27	LOXL3
9	47280001	47330000	2.26	BACH2
8	85860001	85910000	2.26	ROR2
6	69020001	69070000	2.26	RASL11B
6	69020001	69070000	2.26	SCFD2
4	56820001	56870000	2.26	BBS9
3	50040001	50090000	2.26	LRRIQ3
2	91600001	91650000	2.26	NEB
2	91580001	91630000	2.26	NEB
28	4960001	5010000	2.26	GRID1
26	6120001	6170000	2.26	ADAM12
26	34320001	34370000	2.26	ENTPD1
22	7560001	7610000	2.26	UBP1
18	4760001	4810000	2.26	CNTNAP4
16	26660001	26710000	2.26	DNAH14
14	93340001	93390000	2.26	RIMS1
13	36900001	36950000	2.26	LOC102179575
13	30580001	30630000	2.26	RSU1
13	30580001	30630000	2.26	CUBN
13	19520001	19570000	2.26	CCDC7
1	149040001	149090000	2.26	HLCS
11	13200001	13250000	2.26	PAIP2B
1	112100001	112150000	2.26	MME
1	111960001	112010000	2.26	LOC102184663
9	47640001	47690000	2.25	GJA10
9	47640001	47690000	2.25	CASP8AP2
2	94100001	94150000	2.25	GALNT13
22	21720001	21770000	2.25	SUMF1
22	17660001	17710000	2.25	SSUH2
21	49340001	49390000	2.25	TRNAH-GUG
18	44380001	44430000	2.25	CEP89
18	43680001	43730000	2.25	TRNAG-CCC
13	6960001	7010000	2.25	TASP1
1	32640001	32690000	2.25	CADM2
13	15900001	15950000	2.25	PROSER2
1	116360001	116410000	2.25	P2RY13
1	116360001	116410000	2.25	P2RY12
1	116360001	116410000	2.25	MED12L
1	116360001	116410000	2.25	GPR87
10	72020001	72070000	2.25	DPH6
10	1360001	1410000	2.25	KCNK13
9	120001	170000	2.24	MB21D1
9	120001	170000	2.24	MTO1
8	76500001	76550000	2.24	FRMD3
5	50340001	50390000	2.24	MON2
3	52680001	52730000	2.24	ST6GALNAC3
23	20160001	20210000	2.24	LOC102180842
23	20160001	20210000	2.24	LOC102181943
21	40780001	40830000	2.24	SCFD1
2	136040001	136090000	2.24	OCA2
15	5980001	6030000	2.24	C15H11orf49
10	64660001	64710000	2.24	TMEM62
10	64660001	64710000	2.24	UBR1
10	31140001	31190000	2.24	RTN1
7	16020001	16070000	2.23	MCTP1
5	39660001	39710000	2.23	LOC108636101
5	39660001	39710000	2.23	CNTN1
5	106720001	106770000	2.23	ERC1
4	74260001	74310000	2.23	LHFPL3
4	56420001	56470000	2.23	FKBP9
4	56420001	56470000	2.23	NT5C3A
4	20520001	20570000	2.23	TRNAQ-CUG
29	49640001	49690000	2.23	CARS
29	49640001	49690000	2.23	NAP1L4
25	11600001	11650000	2.23	SHISA9
22	17680001	17730000	2.23	SSUH2
16	53120001	53170000	2.23	LOC102180412
13	51240001	51290000	2.23	TRNAS-GGA
13	51240001	51290000	2.23	C13H20orf194
8	44000001	44050000	2.22	DOCK8
7	17140001	17190000	2.22	FAM172A
6	105340001	105390000	2.22	SLC2A9
5	92820001	92870000	2.22	EPS8
4	74480001	74530000	2.22	LHFPL3
3	107200001	107250000	2.22	FCRL5
23	120001	170000	2.22	DUSP22
22	7640001	7690000	2.22	CLASP2
22	7580001	7630000	2.22	UBP1
21	43620001	43670000	2.22	NPAS3
17	29180001	29230000	2.22	GRIA2
16	43240001	43290000	2.22	RERE
15	34420001	34470000	2.22	LOC102179868
15	34420001	34470000	2.22	LOC102171995
15	34420001	34470000	2.22	LOC102179581
15	34420001	34470000	2.22	UBQLN3
14	51080001	51130000	2.22	LOC102172279
11	60980001	61030000	2.22	EHBP1
11	60940001	60990000	2.22	EHBP1
1	125020001	125070000	2.22	SLC9A9
9	47340001	47390000	2.21	BACH2
8	69320001	69370000	2.21	PIWIL2
8	69320001	69370000	2.21	SLC39A14
8	103800001	103850000	2.21	TNFSF8
8	103800001	103850000	2.21	LOC102178728
7	320001	370000	2.21	CAMK4
3	64100001	64150000	2.21	HS2ST1
28	25900001	25950000	2.21	REEP3
2	7420001	7470000	2.21	STPG1
2	7420001	7470000	2.21	NIPAL3
26	37840001	37890000	2.21	BTAF1
26	34200001	34250000	2.21	CC2D2B
24	25320001	25370000	2.21	MEP1B
24	23540001	23590000	2.21	NOL4
19	17840001	17890000	2.21	MIR2332
19	17840001	17890000	2.21	UTP6
19	17840001	17890000	2.21	SUZ12
19	1020001	1070000	2.21	CA10
10	75880001	75930000	2.21	LOC108636863
10	75880001	75930000	2.21	LOC102177241
10	75880001	75930000	2.21	LOC102183694
10	75880001	75930000	2.21	LOC102176964
8	5020001	5070000	2.2	GALNTL6
7	56160001	56210000	2.2	NR3C1
6	32260001	32310000	2.2	GRID2
5	90460001	90510000	2.2	TRNAE-UUC
5	90460001	90510000	2.2	RERGL
4	56460001	56510000	2.2	NT5C3A
4	56460001	56510000	2.2	RP9
4	56460001	56510000	2.2	BBS9
27	40840001	40890000	2.2	CSMD1
27	1200001	1250000	2.2	ZNF385D
26	42300001	42350000	2.2	MINPP1
26	20840001	20890000	2.2	SMC3
2	59440001	59490000	2.2	CNTNAP5
25	11680001	11730000	2.2	SHISA9
23	16180001	16230000	2.2	LYRM4
23	16180001	16230000	2.2	FARS2
21	44800001	44850000	2.2	PPP2R3C
21	44800001	44850000	2.2	KIAA0391
17	52100001	52150000	2.2	TRNAE-UUC
14	43340001	43390000	2.2	HNF4G
13	7080001	7130000	2.2	ESF1
12	53620001	53670000	2.2	LOC108637299
12	53620001	53670000	2.2	CDK8
12	53560001	53610000	2.2	CDK8
11	49900001	49950000	2.2	DNAH6
4	74280001	74330000	2.19	LHFPL3
4	69180001	69230000	2.19	WNT2
2	92640001	92690000	2.19	FMNL2
2	92640001	92690000	2.19	PRPF40A
27	39020001	39070000	2.19	MCPH1
27	39020001	39070000	2.19	ANGPT2
26	37880001	37930000	2.19	BTAF1
25	37020001	37070000	2.19	PVRIG
25	37020001	37070000	2.19	LOC102190927
22	21740001	21790000	2.19	SUMF1
21	43680001	43730000	2.19	NPAS3
21	43600001	43650000	2.19	NPAS3
17	7340001	7390000	2.19	MYO1H
17	7340001	7390000	2.19	KCTD10
1	70200001	70250000	2.19	RUBCN
1	70200001	70250000	2.19	MUC20
1	70200001	70250000	2.19	MUC4
14	4180001	4230000	2.19	RALYL
13	51220001	51270000	2.19	TRNAS-GGA
13	51220001	51270000	2.19	C13H20orf194
1	23180001	23230000	2.19	ROBO2
8	51080001	51130000	2.18	TRNAC-ACA
7	56100001	56150000	2.18	NR3C1
4	15040001	15090000	2.18	MGAM2
28	25860001	25910000	2.18	REEP3
24	43880001	43930000	2.18	MC2R
2	34260001	34310000	2.18	LOC102181821
22	13640001	13690000	2.18	CTNNB1
19	41740001	41790000	2.18	CNP
19	41740001	41790000	2.18	TTC25
19	41740001	41790000	2.18	DNAJC7
16	66020001	66070000	2.18	TPR
16	53600001	53650000	2.18	KLHL20
16	53600001	53650000	2.18	ANKRD45
15	80220001	80270000	2.18	GRIA4
13	7160001	7210000	2.18	ESF1
13	7160001	7210000	2.18	NDUFAF5
11	55160001	55210000	2.18	CTNNA2
10	52000001	52050000	2.18	MYO1E
9	47660001	47710000	2.17	CASP8AP2
9	47660001	47710000	2.17	MDN1
6	3740001	3790000	2.17	EXOSC9
6	3740001	3790000	2.17	BBS7
6	3740001	3790000	2.17	CCNA2
6	3740001	3790000	2.17	LOC106502168
5	58680001	58730000	2.17	LOC106502116
5	58680001	58730000	2.17	NTN4
4	69160001	69210000	2.17	WNT2
4	56900001	56950000	2.17	BBS9
4	56440001	56490000	2.17	NT5C3A
4	56440001	56490000	2.17	RP9
24	43840001	43890000	2.17	MC5R
24	43840001	43890000	2.17	RNMT
19	44140001	44190000	2.17	ADAM11
19	44140001	44190000	2.17	GJC1
18	6360001	6410000	2.17	VAT1L
18	23520001	23570000	2.17	LOC102183093
18	23520001	23570000	2.17	FTO
16	43220001	43270000	2.17	RERE
15	80520001	80570000	2.17	GRIA4
6	104920001	104970000	2.16	STX18
5	58700001	58750000	2.16	LOC106502116
5	58700001	58750000	2.16	NTN4
5	58660001	58710000	2.16	LOC106502116
4	110140001	110190000	2.16	SAMD9
3	74500001	74550000	2.16	DPYD
22	30000001	30050000	2.16	FOXP1
1	87540001	87590000	2.16	KCNMB3
1	87540001	87590000	2.16	PIK3CA
13	74160001	74210000	2.16	CTSA
13	74160001	74210000	2.16	PLTP
13	74160001	74210000	2.16	PCIF1
13	74160001	74210000	2.16	ZNF335
1	143720001	143770000	2.16	C1H21orf33
1	143720001	143770000	2.16	PWP2
1	143720001	143770000	2.16	TRAPPC10
10	31200001	31250000	2.16	RTN1
10	16720001	16770000	2.16	TMED10
10	16720001	16770000	2.16	NEK9
9	47700001	47750000	2.15	MDN1
7	93320001	93370000	2.15	HNRNPM
7	93320001	93370000	2.15	PRAM1
7	63140001	63190000	2.15	FBXL21
7	17100001	17150000	2.15	FAM172A
6	69260001	69310000	2.15	SCFD2
5	31640001	31690000	2.15	LOC102184595
5	31640001	31690000	2.15	CCDC184
5	31640001	31690000	2.15	LOC102176763
29	49660001	49710000	2.15	NAP1L4
24	12780001	12830000	2.15	SYT4
2	109520001	109570000	2.15	BBS5
2	109520001	109570000	2.15	KLHL41
2	109520001	109570000	2.15	FASTKD1
1	88560001	88610000	2.15	LOC102188713
16	10600001	10650000	2.15	CDC73
15	51780001	51830000	2.15	LOC108637639
14	17120001	17170000	2.15	VPS13B
13	9620001	9670000	2.15	MACROD2
1	116320001	116370000	2.15	P2RY12
1	116320001	116370000	2.15	MED12L
9	75180001	75230000	2.14	PLEKHG1
9	62840001	62890000	2.14	TNFAIP3
9	380001	430000	2.14	CD109
8	4920001	4970000	2.14	GALNTL6
4	55680001	55730000	2.14	LOC102180455
4	16260001	16310000	2.14	BRAF
4	100740001	100790000	2.14	THSD7A
2	92620001	92670000	2.14	FMNL2
2	92620001	92670000	2.14	PRPF40A
23	17180001	17230000	2.14	LOC102189920
23	100001	150000	2.14	LOC102180551
23	100001	150000	2.14	DUSP22
19	44160001	44210000	2.14	HIGD1B
19	44160001	44210000	2.14	EFTUD2
19	44160001	44210000	2.14	GJC1
19	13380001	13430000	2.14	DUSP14
19	13380001	13430000	2.14	TADA2A
1	87500001	87550000	2.14	KCNMB3
1	87500001	87550000	2.14	PIK3CA
18	23640001	23690000	2.14	FTO
13	30600001	30650000	2.14	RSU1
13	30600001	30650000	2.14	CUBN
12	84720001	84770000	2.14	LOC108637310
12	84720001	84770000	2.14	TDRD3
1	124980001	125030000	2.14	SLC9A9
10	16500001	16550000	2.14	JDP2
6	97220001	97270000	2.13	LOC102172613
6	6460001	6510000	2.13	USP53
5	58720001	58770000	2.13	NTN4
5	36460001	36510000	2.13	ADAMTS20
5	106740001	106790000	2.13	ERC1
4	39160001	39210000	2.13	CDK13
3	64140001	64190000	2.13	HS2ST1
29	4580001	4630000	2.13	CHORDC1
28	4000001	4050000	2.13	FAM35A
24	25340001	25390000	2.13	RNF138
2	34360001	34410000	2.13	LOC102181821
23	16160001	16210000	2.13	LYRM4
23	16160001	16210000	2.13	FARS2
22	17700001	17750000	2.13	LMCD1
21	43580001	43630000	2.13	NPAS3
2	109280001	109330000	2.13	LRP2
13	15740001	15790000	2.13	USP6NL
11	49880001	49930000	2.13	DNAH6
1	128980001	129030000	2.13	NMNAT3
8	89880001	89930000	2.12	LOC102190786
6	61820001	61870000	2.12	ATP8A1
5	101420001	101470000	2.12	LOC102186669
3	63840001	63890000	2.12	LOC106501952
3	63840001	63890000	2.12	LOC102185237
2	92600001	92650000	2.12	LOC106502897
2	92600001	92650000	2.12	FMNL2
2	92600001	92650000	2.12	PRPF40A
2	82920001	82970000	2.12	ARHGAP15
28	20300001	20350000	2.12	KIF1BP
27	40380001	40430000	2.12	CSMD1
25	28200001	28250000	2.12	SBDS
25	28200001	28250000	2.12	LOC102188999
24	54460001	54510000	2.12	RAB27B
24	54460001	54510000	2.12	CCDC68
22	32260001	32310000	2.12	FRMD4B
19	26640001	26690000	2.12	ASGR2
19	26640001	26690000	2.12	LOC106503212
19	26640001	26690000	2.12	LOC106503213
15	5960001	6010000	2.12	C15H11orf49
14	60860001	60910000	2.12	ST18
14	17060001	17110000	2.12	VPS13B
13	74140001	74190000	2.12	ZSWIM1
13	74140001	74190000	2.12	NEURL2
13	74140001	74190000	2.12	CTSA
13	74140001	74190000	2.12	ZSWIM3
13	74140001	74190000	2.12	SPATA25
13	74140001	74190000	2.12	PLTP
1	19640001	19690000	2.12	LOC102176916
11	77520001	77570000	2.12	LOC106502644
10	64620001	64670000	2.12	CCNDBP1
10	64620001	64670000	2.12	TMEM62
10	64620001	64670000	2.12	EPB42
10	62820001	62870000	2.12	MDGA2
6	95300001	95350000	2.11	PRDM8
6	112200001	112250000	2.11	LDB2
6	105360001	105410000	2.11	SLC2A9
5	10960001	11010000	2.11	PPFIA2
4	74460001	74510000	2.11	LHFPL3
2	98880001	98930000	2.11	TANC1
2	92660001	92710000	2.11	ARL6IP6
2	92660001	92710000	2.11	PRPF40A
22	7620001	7670000	2.11	CLASP2
19	44180001	44230000	2.11	HIGD1B
19	44180001	44230000	2.11	EFTUD2
19	44180001	44230000	2.11	GJC1
16	28300001	28350000	2.11	ITPKB
14	50900001	50950000	2.11	COPS5
14	50900001	50950000	2.11	CSPP1
14	50900001	50950000	2.11	PPP1R42
14	22720001	22770000	2.11	TRNAS-GGA
14	17460001	17510000	2.11	VPS13B
13	8440001	8490000	2.11	MACROD2
11	25840001	25890000	2.11	DYNC2LI1
11	25840001	25890000	2.11	PLEKHH2
7	41140001	41190000	2.1	CLINT1
5	57560001	57610000	2.1	LOC102177036
4	23540001	23590000	2.1	CHCHD3
3	57820001	57870000	2.1	LOC102173355
3	105460001	105510000	2.1	LMNA
3	105460001	105510000	2.1	SEMA4A
28	29440001	29490000	2.1	ANK3
26	34220001	34270000	2.1	CC2D2B
2	34220001	34270000	2.1	LOC102181821
23	260001	310000	2.1	EXOC2
23	17200001	17250000	2.1	LOC102189920
2	30560001	30610000	2.1	LOC108633366
2	30540001	30590000	2.1	LOC108633366
21	55220001	55270000	2.1	FRMD5
1	87520001	87570000	2.1	KCNMB3
1	87520001	87570000	2.1	PIK3CA
1	73540001	73590000	2.1	OPA1
15	53460001	53510000	2.1	SCN4B
15	53460001	53510000	2.1	SCN2B
14	17540001	17590000	2.1	VPS13B
12	71780001	71830000	2.1	TSC22D1
11	60960001	61010000	2.1	EHBP1
11	21100001	21150000	2.1	ARHGEF33
11	21100001	21150000	2.1	SOS1
10	63140001	63190000	2.1	MDGA2
5	36440001	36490000	2.09	ADAMTS20
4	9020001	9070000	2.09	CNTNAP2
4	16300001	16350000	2.09	BRAF
27	7700001	7750000	2.09	CSGALNACT1
27	6860001	6910000	2.09	PSD3
2	35420001	35470000	2.09	ERBB4
19	47260001	47310000	2.09	TANC2
19	41680001	41730000	2.09	KLHL11
19	41680001	41730000	2.09	ACLY
19	41680001	41730000	2.09	KLHL10
18	3800001	3850000	2.09	LOC102174148
18	3800001	3850000	2.09	LOC102176156
18	3800001	3850000	2.09	BCAR1
18	20500001	20550000	2.09	SIAH1
18	20500001	20550000	2.09	LONP2
17	22720001	22770000	2.09	TMEM132C
16	11200001	11250000	2.09	RGS13
16	10620001	10670000	2.09	CDC73
16	10620001	10670000	2.09	B3GALT2
13	7100001	7150000	2.09	ESF1
13	36880001	36930000	2.09	LOC102179575
13	3240001	3290000	2.09	SNAP25
13	18040001	18090000	2.09	PARD3
11	13180001	13230000	2.09	PAIP2B
10	26420001	26470000	2.09	HSPA2
10	26420001	26470000	2.09	LOC106502566
10	26420001	26470000	2.09	PPP1R36
10	26420001	26470000	2.09	ZBTB1
10	26420001	26470000	2.09	ZBTB25
8	104000001	104050000	2.08	TNC
4	55740001	55790000	2.08	LOC102180455
3	89680001	89730000	2.08	CTTNBP2NL
3	64180001	64230000	2.08	HS2ST1
3	107340001	107390000	2.08	FCRL3
3	105540001	105590000	2.08	BGLAP
3	105540001	105590000	2.08	SLC25A44
3	105540001	105590000	2.08	PMF1
3	105540001	105590000	2.08	PAQR6
3	105540001	105590000	2.08	SMG5
27	1240001	1290000	2.08	ZNF385D
23	47940001	47990000	2.08	KHDRBS2
23	42640001	42690000	2.08	TINAG
2	33560001	33610000	2.08	LOC102181821
2	127520001	127570000	2.08	TFPI
2	127520001	127570000	2.08	CALCRL
19	51220001	51270000	2.08	RPTOR
16	28240001	28290000	2.08	ITPKB
15	34940001	34990000	2.08	LOC102182689
15	34940001	34990000	2.08	LOC102181024
15	34940001	34990000	2.08	LOC102181293
13	7120001	7170000	2.08	ESF1
13	36940001	36990000	2.08	LOC102179575
12	84800001	84850000	2.08	TDRD3
12	53000001	53050000	2.08	ATP8A2
12	19840001	19890000	2.08	GPC5
11	49920001	49970000	2.08	DNAH6
11	14640001	14690000	2.08	SLC30A6
11	14640001	14690000	2.08	NLRC4
10	50220001	50270000	2.08	CGNL1
10	31480001	31530000	2.08	L3HYPDH
10	31480001	31530000	2.08	GPR135
9	19560001	19610000	2.07	LOC106502469
9	19560001	19610000	2.07	CEP85L
7	51900001	51950000	2.07	STK32A
6	69220001	69270000	2.07	SCFD2
4	56560001	56610000	2.07	BBS9
3	63880001	63930000	2.07	LOC106501952
3	63880001	63930000	2.07	LOC102185237
3	63880001	63930000	2.07	SH3GLB1
27	1320001	1370000	2.07	ZNF385D
24	52340001	52390000	2.07	LOC108633777
2	34300001	34350000	2.07	LOC102181821
2	113700001	113750000	2.07	OLA1
14	14620001	14670000	2.07	SDC2
14	14620001	14670000	2.07	CPQ
13	6820001	6870000	2.07	TASP1
13	6680001	6730000	2.07	ISM1
12	8340001	8390000	2.07	ITGBL1
9	68320001	68370000	2.06	LTV1
9	68320001	68370000	2.06	PHACTR2
8	4860001	4910000	2.06	GALNTL6
8	44020001	44070000	2.06	DOCK8
7	70220001	70270000	2.06	TRNAV-CAC
7	70220001	70270000	2.06	TRNAK-CUU
7	70220001	70270000	2.06	TRNAV-AAC
7	70220001	70270000	2.06	TRNAK-CUU
7	70220001	70270000	2.06	TRNAA-UGC
7	70220001	70270000	2.06	TRNAT-UGU
7	70220001	70270000	2.06	TRNAL-AAG
7	70220001	70270000	2.06	TRIM41
7	70220001	70270000	2.06	TRIM7
5	36480001	36530000	2.06	ADAMTS20
5	11120001	11170000	2.06	PPFIA2
4	90100001	90150000	2.06	DNAH11
4	86980001	87030000	2.06	KIAA1324L
29	4560001	4610000	2.06	CHORDC1
24	43860001	43910000	2.06	MC5R
24	43860001	43910000	2.06	MC2R
22	7600001	7650000	2.06	UBP1
22	7600001	7650000	2.06	CLASP2
21	40800001	40850000	2.06	SCFD1
21	36260001	36310000	2.06	NOVA1
2	132060001	132110000	2.06	SAP130
2	127500001	127550000	2.06	TFPI
2	127500001	127550000	2.06	CALCRL
1	75720001	75770000	2.06	TRNAY-GUA
1	75720001	75770000	2.06	CCDC50
10	64720001	64770000	2.06	UBR1
6	26680001	26730000	2.05	RAP1GDS1
5	107180001	107230000	2.05	LRTM2
5	107180001	107230000	2.05	CACNA2D4
3	52700001	52750000	2.05	ST6GALNAC3
2	82900001	82950000	2.05	ARHGAP15
26	6160001	6210000	2.05	ADAM12
2	59280001	59330000	2.05	CNTNAP5
25	28220001	28270000	2.05	LOC102188999
24	48460001	48510000	2.05	CTIF
23	47860001	47910000	2.05	KHDRBS2
23	300001	350000	2.05	EXOC2
23	16140001	16190000	2.05	LOC102169818
23	16140001	16190000	2.05	LYRM4
22	9560001	9610000	2.05	ARPP21
22	7540001	7590000	2.05	FBXL2
22	7540001	7590000	2.05	UBP1
1	87660001	87710000	2.05	ZMAT3
17	29140001	29190000	2.05	GRIA2
1	70180001	70230000	2.05	RUBCN
1	70180001	70230000	2.05	MUC20
15	34560001	34610000	2.05	LOC102171175
15	34560001	34610000	2.05	TRIM6
13	8420001	8470000	2.05	MACROD2
12	17300001	17350000	2.05	GPC6
11	83460001	83510000	2.05	TRNAC-ACA
11	21520001	21570000	2.05	MAP4K3
11	14200001	14250000	2.05	SRD5A2
7	55120001	55170000	2.04	LOC108636352
7	55120001	55170000	2.04	KCTD16
6	97200001	97250000	2.04	LOC102172613
6	3720001	3770000	2.04	EXOSC9
6	3720001	3770000	2.04	BBS7
6	3720001	3770000	2.04	CCNA2
5	33000001	33050000	2.04	SLC38A4
5	107240001	107290000	2.04	DCP1B
4	23580001	23630000	2.04	CHCHD3
3	50060001	50110000	2.04	LRRIQ3
27	27980001	28030000	2.04	ZFP42
26	34180001	34230000	2.04	CCNJ
26	34180001	34230000	2.04	CC2D2B
2	113720001	113770000	2.04	OLA1
2	112960001	113010000	2.04	CDCA7
16	65980001	66030000	2.04	PRG4
16	65980001	66030000	2.04	TPR
16	54620001	54670000	2.04	RABGAP1L
16	32100001	32150000	2.04	AKT3
16	28260001	28310000	2.04	ITPKB
13	7040001	7090000	2.04	TASP1
13	19540001	19590000	2.04	CCDC7
8	102600001	102650000	2.03	LOC108636583
6	85500001	85550000	2.03	LOC108633190
6	31860001	31910000	2.03	GRID2
6	103520001	103570000	2.03	LOC108636269
4	69240001	69290000	2.03	ASZ1
3	107060001	107110000	2.03	LOC102182460
29	5560001	5610000	2.03	NOX4
29	33440001	33490000	2.03	OPCML
26	20860001	20910000	2.03	SMC3
2	34140001	34190000	2.03	LOC102181821
22	9540001	9590000	2.03	ARPP21
22	21760001	21810000	2.03	SUMF1
22	13660001	13710000	2.03	CTNNB1
14	94000001	94050000	2.03	TRNAC-GCA
14	94000001	94050000	2.03	KCNQ5
14	60500001	60550000	2.03	RB1CC1
13	8900001	8950000	2.03	MACROD2
13	19560001	19610000	2.03	CCDC7
12	53440001	53490000	2.03	LOC102190971
11	19380001	19430000	2.03	GPATCH11
11	19380001	19430000	2.03	EIF2AK2
11	19380001	19430000	2.03	HEATR5B
8	12860001	12910000	2.02	TRNAW-CCA
5	60340001	60390000	2.02	LOC108636130
5	58640001	58690000	2.02	LOC106502116
2	58160001	58210000	2.02	TRNAW-CCA
25	37000001	37050000	2.02	ZCWPW1
25	37000001	37050000	2.02	LOC102190927
24	52360001	52410000	2.02	LOC108633777
24	23460001	23510000	2.02	NOL4
23	19780001	19830000	2.02	TRNAL-AAG
23	19780001	19830000	2.02	TRNAT-AGU
23	19780001	19830000	2.02	TRNAF-GAA
23	19780001	19830000	2.02	TRNAA-UGC
23	19780001	19830000	2.02	TRNAA-CGC
23	19780001	19830000	2.02	TRNAA-AGC
23	19780001	19830000	2.02	TRNAR-CCG
23	19780001	19830000	2.02	TRNAK-UUU
23	19780001	19830000	2.02	TRNAA-UGC
23	19780001	19830000	2.02	TRNAF-GAA
23	19780001	19830000	2.02	TRNAA-CGC
23	19780001	19830000	2.02	TRNAA-AGC
22	8180001	8230000	2.02	TRNAS-GGA
22	17740001	17790000	2.02	LMCD1
21	59460001	59510000	2.02	CLMN
21	51020001	51070000	2.02	LRFN5
21	44700001	44750000	2.02	SRP54
21	44700001	44750000	2.02	LOC102180894
2	107900001	107950000	2.02	B3GALT1
16	58760001	58810000	2.02	RALGPS2
16	26680001	26730000	2.02	DNAH14
14	12560001	12610000	2.02	TRNAG-CCC
14	12560001	12610000	2.02	ESRP1
10	75520001	75570000	2.02	LOC102181961
10	75520001	75570000	2.02	LOC102185922
10	75520001	75570000	2.02	LOC102185657
10	63120001	63170000	2.02	MDGA2
9	62080001	62130000	2.01	IL20RA
9	62080001	62130000	2.01	LOC108636733
9	27880001	27930000	2.01	AK9
8	89440001	89490000	2.01	SPIN1
7	84380001	84430000	2.01	CCDC192
7	73000001	73050000	2.01	COMMD10
5	3820001	3870000	2.01	ATXN7L3B
5	36360001	36410000	2.01	ADAMTS20
5	29800001	29850000	2.01	FMNL3
5	11020001	11070000	2.01	PPFIA2
3	53840001	53890000	2.01	AK5
3	107220001	107270000	2.01	FCRL4
3	107220001	107270000	2.01	FCRL5
28	29280001	29330000	2.01	TRNAG-UCC
28	29280001	29330000	2.01	ANK3
25	28180001	28230000	2.01	SBDS
25	28180001	28230000	2.01	LOC102188999
25	19040001	19090000	2.01	LOC102180560
23	48660001	48710000	2.01	KHDRBS2
22	17720001	17770000	2.01	LMCD1
2	102180001	102230000	2.01	KCNH7
19	46220001	46270000	2.01	LOC108638242
17	70360001	70410000	2.01	TLL1
14	51060001	51110000	2.01	LOC102172279
13	60220001	60270000	2.01	DEFB116
13	25080001	25130000	2.01	PRTFDC1
12	42280001	42330000	2.01	KLHL1
1	150880001	150930000	2.01	ERG
11	14620001	14670000	2.01	SLC30A6
11	14620001	14670000	2.01	NLRC4
8	69300001	69350000	2	PIWIL2
8	69300001	69350000	2	SLC39A14
8	44260001	44310000	2	PGM5
7	72980001	73030000	2	COMMD10
6	81300001	81350000	2	LOC108636229
6	19000001	19050000	2	LIN28A
5	33020001	33070000	2	SLC38A4
29	33420001	33470000	2	OPCML
2	91560001	91610000	2	NEB
27	39000001	39050000	2	MCPH1
27	39000001	39050000	2	ANGPT2
26	20820001	20870000	2	SMC3
25	9080001	9130000	2	ATF7IP2
24	52880001	52930000	2	LOC108633778
22	23040001	23090000	2	IL5RA
21	38660001	38710000	2	LOC102173612
21	38660001	38710000	2	FOXG1
2	132360001	132410000	2	LOC102172104
1	75740001	75790000	2	CCDC50
16	65960001	66010000	2	PRG4
16	26740001	26790000	2	DNAH14
16	26020001	26070000	2	CNIH4
16	26020001	26070000	2	WDR26
11	72860001	72910000	2	DRC1
11	72860001	72910000	2	EPT1
11	55180001	55230000	2	CTNNA2
11	55140001	55190000	2	CTNNA2
1	106160001	106210000	2	PPM1L
1	106160001	106210000	2	LOC108636207
10	64700001	64750000	2	UBR1
9	75200001	75250000	1.99	PLEKHG1
9	56940001	56990000	1.99	ENPP3
8	91300001	91350000	1.99	GRIN3A
7	93280001	93330000	1.99	ZNF414
7	93280001	93330000	1.99	MYO1F
7	93280001	93330000	1.99	HNRNPM
7	93280001	93330000	1.99	PRAM1
6	69200001	69250000	1.99	SCFD2
6	12840001	12890000	1.99	ANK2
6	110460001	110510000	1.99	CPEB2
4	56580001	56630000	1.99	BBS9
4	46740001	46790000	1.99	ZNF804B
4	14420001	14470000	1.99	TRPV6
4	14420001	14470000	1.99	EPHB6
3	64000001	64050000	1.99	LOC102184685
3	53860001	53910000	1.99	AK5
27	40860001	40910000	1.99	CSMD1
23	16120001	16170000	1.99	LOC102169818
23	16120001	16170000	1.99	LYRM4
21	50820001	50870000	1.99	LRFN5
21	36280001	36330000	1.99	NOVA1
21	36240001	36290000	1.99	NOVA1
18	49300001	49350000	1.99	ACTN4
17	70400001	70450000	1.99	TLL1
17	29160001	29210000	1.99	GRIA2
17	27480001	27530000	1.99	GUCY1A3
12	42000001	42050000	1.99	KLHL1
11	9920001	9970000	1.99	DOK1
11	9920001	9970000	1.99	HTRA2
11	9920001	9970000	1.99	AUP1
11	9920001	9970000	1.99	TLX2
11	9920001	9970000	1.99	M1AP
11	9920001	9970000	1.99	LOXL3
11	9920001	9970000	1.99	DQX1
5	50620001	50670000	1.98	FAM19A2
5	50520001	50570000	1.98	USP15
5	36500001	36550000	1.98	ADAMTS20
28	4920001	4970000	1.98	GRID1
27	40820001	40870000	1.98	CSMD1
2	5580001	5630000	1.98	ZBTB40
25	23320001	23370000	1.98	HS3ST4
25	23300001	23350000	1.98	HS3ST4
22	29980001	30030000	1.98	LOC108638609
22	29980001	30030000	1.98	FOXP1
21	50800001	50850000	1.98	LRFN5
2	112940001	112990000	1.98	CDCA7
2	109340001	109390000	1.98	LRP2
16	39540001	39590000	1.98	LOC108637772
16	39540001	39590000	1.98	LOC102191160
16	32120001	32170000	1.98	AKT3
16	32120001	32170000	1.98	SDCCAG8
16	22000001	22050000	1.98	EPRS
15	34400001	34450000	1.98	LOC102172282
15	34400001	34450000	1.98	LOC102179868
15	34400001	34450000	1.98	LOC102171995
15	34400001	34450000	1.98	LOC102179581
15	34400001	34450000	1.98	UBQLN3
13	9180001	9230000	1.98	MACROD2
11	60920001	60970000	1.98	EHBP1
1	143740001	143790000	1.98	C1H21orf33
1	143740001	143790000	1.98	PWP2
8	44240001	44290000	1.97	PGM5
6	110420001	110470000	1.97	CPEB2
5	60360001	60410000	1.97	LOC108636130
4	87000001	87050000	1.97	KIAA1324L
3	106640001	106690000	1.97	LOC102171205
2	36260001	36310000	1.97	ERBB4
23	5960001	6010000	1.97	HIVEP1
23	19800001	19850000	1.97	TRNAA-AGC
23	19800001	19850000	1.97	TRNAR-CCG
23	19800001	19850000	1.97	TRNAK-UUU
23	19800001	19850000	1.97	TRNAA-UGC
23	19800001	19850000	1.97	TRNAF-GAA
23	19800001	19850000	1.97	TRNAA-CGC
23	19800001	19850000	1.97	TRNAA-AGC
23	19800001	19850000	1.97	TRNAA-AGC
23	19800001	19850000	1.97	TRNAR-CCG
23	19800001	19850000	1.97	LOC102169815
23	19800001	19850000	1.97	TRNAL-CAA
18	66420001	66470000	1.97	LOC102187345
18	66420001	66470000	1.97	LOC102177655
12	42020001	42070000	1.97	KLHL1
11	21120001	21170000	1.97	ARHGEF33
11	21120001	21170000	1.97	SOS1
9	47780001	47830000	1.96	MDN1
9	18940001	18990000	1.96	MAN1A1
8	69340001	69390000	1.96	SLC39A14
7	93300001	93350000	1.96	ZNF414
7	93300001	93350000	1.96	MYO1F
7	93300001	93350000	1.96	HNRNPM
7	93300001	93350000	1.96	PRAM1
6	97240001	97290000	1.96	LOC102172613
6	12880001	12930000	1.96	ANK2
6	102560001	102610000	1.96	KLHL8
5	97040001	97090000	1.96	LOC102170599
5	97020001	97070000	1.96	LOC106502136
5	92780001	92830000	1.96	EPS8
5	56740001	56790000	1.96	DGKA
5	56740001	56790000	1.96	PYM1
4	28840001	28890000	1.96	GRM8
4	100760001	100810000	1.96	THSD7A
3	64160001	64210000	1.96	HS2ST1
2	71700001	71750000	1.96	NCKAP5
24	41200001	41250000	1.96	PTPRM
23	48560001	48610000	1.96	KHDRBS2
21	27000001	27050000	1.96	FAN1
21	27000001	27050000	1.96	MTMR10
19	51520001	51570000	1.96	RNF213
19	41720001	41770000	1.96	ACLY
19	41720001	41770000	1.96	TTC25
15	58600001	58650000	1.96	NCAM1
13	25060001	25110000	1.96	PRTFDC1
12	42040001	42090000	1.96	KLHL1
1	23200001	23250000	1.96	ROBO2
11	59840001	59890000	1.96	XPO1
11	21140001	21190000	1.96	ARHGEF33
11	21140001	21190000	1.96	SOS1
10	75840001	75890000	1.96	LOC102177801
10	75840001	75890000	1.96	LOC102183966
10	75840001	75890000	1.96	LOC108636863
10	64920001	64970000	1.96	TTBK2
9	83480001	83530000	1.95	IGF2R
9	68340001	68390000	1.95	LTV1
9	68340001	68390000	1.95	ZC2HC1B
9	68340001	68390000	1.95	PHACTR2
9	19580001	19630000	1.95	PLN
9	19580001	19630000	1.95	CEP85L
6	96720001	96770000	1.95	LOC102172613
6	6480001	6530000	1.95	USP53
6	6480001	6530000	1.95	MYOZ2
6	61800001	61850000	1.95	ATP8A1
5	50360001	50410000	1.95	MON2
4	55760001	55810000	1.95	LOC102180455
4	23680001	23730000	1.95	CHCHD3
4	19620001	19670000	1.95	CHRM2
27	1260001	1310000	1.95	ZNF385D
2	6360001	6410000	1.95	LOC108637154
2	4220001	4270000	1.95	EIF4G3
19	51500001	51550000	1.95	RNF213
1	92100001	92150000	1.95	NAALADL2
16	54640001	54690000	1.95	RABGAP1L
16	26040001	26090000	1.95	WDR26
15	60140001	60190000	1.95	C15H11orf1
15	60140001	60190000	1.95	FDXACB1
15	60140001	60190000	1.95	ALG9
15	60120001	60170000	1.95	C15H11orf52
15	60120001	60170000	1.95	HSPB2
15	60120001	60170000	1.95	C15H11orf1
15	60120001	60170000	1.95	CRYAB
15	60120001	60170000	1.95	FDXACB1
15	60120001	60170000	1.95	ALG9
15	34980001	35030000	1.95	LOC102181293
15	34980001	35030000	1.95	LOC102169612
15	34980001	35030000	1.95	LOC102169034
14	71700001	71750000	1.95	ASAP1
12	20040001	20090000	1.95	GPC5
12	17220001	17270000	1.95	GPC6
11	77500001	77550000	1.95	TDRD15
11	77500001	77550000	1.95	LOC106502644
11	72960001	73010000	1.95	HADHB
11	72960001	73010000	1.95	HADHA
10	26460001	26510000	1.95	AKAP5
10	26460001	26510000	1.95	ZBTB1
10	26460001	26510000	1.95	ZBTB25
9	75060001	75110000	1.94	PLEKHG1
8	69280001	69330000	1.94	PIWIL2
8	4900001	4950000	1.94	GALNTL6
8	35300001	35350000	1.94	TRNAW-CCA
7	70300001	70350000	1.94	LOC102183415
7	70300001	70350000	1.94	LOC102171420
6	110440001	110490000	1.94	CPEB2
5	29820001	29870000	1.94	FMNL3
5	29820001	29870000	1.94	PRPF40B
4	86900001	86950000	1.94	KIAA1324L
4	31000001	31050000	1.94	POT1
4	14380001	14430000	1.94	TRPV5
4	14380001	14430000	1.94	TRPV6
28	20360001	20410000	1.94	KIF1BP
28	20360001	20410000	1.94	DDX21
24	23400001	23450000	1.94	TRNAC-GCA
24	23400001	23450000	1.94	NOL4
23	48580001	48630000	1.94	KHDRBS2
22	22360001	22410000	1.94	LRRN1
21	40760001	40810000	1.94	SCFD1
2	136300001	136350000	1.94	LGSN
19	51200001	51250000	1.94	RPTOR
19	49980001	50030000	1.94	CSNK1D
19	49980001	50030000	1.94	SLC16A3
1	93980001	94030000	1.94	SPATA16
18	44600001	44650000	1.94	WDR88
18	44600001	44650000	1.94	GPATCH1
18	4100001	4150000	1.94	GABARAPL2
18	4100001	4150000	1.94	LOC108637951
18	4100001	4150000	1.94	ADAT1
18	13460001	13510000	1.94	LOC108637959
1	75760001	75810000	1.94	CCDC50
17	52080001	52130000	1.94	TRNAE-UUC
17	52080001	52130000	1.94	LOC108637890
16	66000001	66050000	1.94	PRG4
16	66000001	66050000	1.94	TPR
15	51800001	51850000	1.94	LOC108637639
1	32600001	32650000	1.94	CADM2
12	19860001	19910000	1.94	GPC5
11	8800001	8850000	1.94	LOC106502596
1	128960001	129010000	1.94	NMNAT3
9	75080001	75130000	1.93	PLEKHG1
6	6440001	6490000	1.93	C6H4orf3
6	6440001	6490000	1.93	USP53
6	20000001	20050000	1.93	PPA2
5	48820001	48870000	1.93	C5H12orf66
5	48820001	48870000	1.93	XPOT
4	100720001	100770000	1.93	THSD7A
3	88440001	88490000	1.93	LOC108635584
3	75200001	75250000	1.93	MIR137
2	98860001	98910000	1.93	TANC1
28	7780001	7830000	1.93	TRNAC-GCA
28	7780001	7830000	1.93	NRG3
2	59220001	59270000	1.93	CNTNAP5
22	9440001	9490000	1.93	ARPP21
22	27020001	27070000	1.93	CNTN3
19	21060001	21110000	1.93	NSRP1
19	21060001	21110000	1.93	SLC6A4
17	29040001	29090000	1.93	GLRB
16	53720001	53770000	1.93	LOC102178647
16	53720001	53770000	1.93	CENPL
16	53720001	53770000	1.93	ZBTB37
16	53720001	53770000	1.93	DARS2
16	32080001	32130000	1.93	AKT3
16	29620001	29670000	1.93	SMYD3
16	22180001	22230000	1.93	RAB3GAP2
16	11180001	11230000	1.93	RGS13
13	33220001	33270000	1.93	ZEB1
1	21580001	21630000	1.93	LIPI
11	9880001	9930000	1.93	M1AP
11	61020001	61070000	1.93	EHBP1
10	75540001	75590000	1.93	LOC102185922
10	75540001	75590000	1.93	LOC102185657
10	75540001	75590000	1.93	LOC106502537

[truncated: 1 more sheets: Table S11]
